# Supplementary material for: Characterization of genome-wide phylogenetic conflict uncovers evolutionary modes of carnivorous fungi
Source: mBio. 2024 Aug 29;15(10):e02133-24. doi: 10.1128/mbio.02133-24 (PMC11481490; doi:10.1128/mbio.02133-24)
Supplement: Supplemental Tables — Tables S1 to S7. [file mbio.02133-24-s0002.xlsx]

## Sheet: Supplementary Table S1
Supplementary Table S1: Nematode-trapping fungi (NTF) analyzed in this study
Species	SampleID	Trapping organs	Strain accession number	Genome accession numbera	Note
Arthrobotrys conoides	Acon	AN	SQ1115	JAJTUI000000000
A. iridis	Airi	AN	CGMCC 3.6761	JAJTTS000000000
A. musiformis	Amus	AN	CGMCC 3.6778	JAJTTT000000000
A. oligospora	Aoli	AN	ATCC 24927	ADOT00000000*
A. pseudoclavata	Apse	AN	CGMCC 3.6756	JAJTTU000000000
A. sinensis	Asin	AN	CGMCC 3.6755	JAJTTV000000000
A. sphaeroides	Asph	AN	CGMCC 3.6774	JAJTTW000000000
A. vermicola	Aver	AN	CGMCC 3.6763	JAJTTX000000000
A. flagrans	AFL	AN	CBS H-5679	JAQIHQ000000000.1*
Dactylellina cionopaga	Dcio	AC	CGMCC 3.6783	JAJTTY000000000
Da. cionopaga1	Dcio1	AC	SQ60-2	JAJTTZ000000000
Da. cionopaga2	Dcio2	AC	CBS 113.355	JAJTUA000000000
Da. drechsleri	Ddre	SK	CGMCC 3.6773	JAJTUB000000000
Da. haptotyla	Dhap	LSK, NCR	CBS 200.50	JAQJAX010000000*
Da. leptospora	Dlep	LSK, NCR	CGMCC 3.6775	JAJTUC000000000
Da. parvicollis	Dpar	SSK, PK, SK	XJ03-136-1	JAJTUD000000000
Da. querci	Dque	SSK, SK	CGMCC 3.6762	JAJTUE000000000
Da. tibetensis	Dtib	SSK, PK, SK	SQ 2179	JAKDFA000000000
Da. entomopaga	DEN	LSK	CBS642.8	LDDX00000000.1*	The name of this species in the NCBI database is Arthrobotrys entomopaga. This species captures nematodes with stalked knob and should be named Dactylellina entomopaga according to the new taxonomic system. This species also belongs to the Dactylellina clade in the species tree in this study. Therefore, we assign the species name Dactylellina entomopaga.
Drechslerella brochopaga	Dbro	CR	CGMCC 3.6765	JAJTUF000000000
Dr. coelobrocha	Dcoe	CR	CGMCC 3.6772	JAJTUH000000000
Dr. dactyloides	Ddac	CR	CGMCC 3.6771	JAJTUG000000000
Dr. stenobrocha	Dste	CR	CGMCC 3.6768	ASQI01000000*
Dactylella cylindrospora	Dcyl	-	CBS325.70	LDUD00000000.1*
Genome accession numbers of six strains downloaded from GenBank are noted by asterisk. All other strains were sequenced to perform this study.
CR: constricting ring; AN: adhesive network,; AC: adhesive column; NCR: non-constricting ring; LSK: long stalked knob; SSK: simple sessile knobs; SK: stalked knobs; PK: proliferating knob.

## Sheet: Supplementary Table S2
Supplementary Table S2: Phylogenetic tree classification and positive selection analysis of single-copy orthologous gene families
single-copy orthologous genes	Gene tree classification 1	Gene tree classification 2	Average Bootstrap Support	Check if the two classification results are consistent	Evolutionary Rate	Hgt event	dn/ds value of NTF overall
OG0002478	tree3	tree3	88.619	consistent	0.2291
OG0002479	unclassified	unclassified	87	consistent	0.2105		0.2683
OG0002480	unclassified	unclassified	82.619	consistent	0.1918
OG0002481	tree1	tree1	83.619	consistent	0.2067		0.2133
OG0002482	tree1	tree1	95.7143	consistent	0.2367
OG0002483	tree1	tree1	89.5238	consistent	0.2871		0.1837
OG0002484	unclassified	unclassified	84.4762	consistent	0.1865		0.1781
OG0002485	unclassified	unclassified	80.381	consistent	0.1365		0.1039
OG0002486	unclassified	unclassified	91	consistent	0.2568
OG0002487	unclassified	unclassified	78.9048	consistent	0.2244
OG0002488	tree1	tree1	90.7619	consistent	0.197		0.24
OG0002489	unclassified	unclassified	77.9048	consistent	0.1961		0.1985
OG0002490	unclassified	unclassified	83.1905	consistent	0.2739
OG0002491	unclassified	unclassified	88.2857	consistent	0.1973		0.2176
OG0002492	unclassified	unclassified	77.7143	consistent	0.2752
OG0002493	tree1	tree1	89	consistent	0.3982
OG0002494	unclassified	unclassified	82.1429	consistent	0.1813		0.1005
OG0002495	tree1	tree1	88.7143	consistent	0.3051
OG0002496	unclassified	unclassified	86.7619	consistent	0.2403		0.1764
OG0002497	tree1	tree1	88.7143	consistent	0.2568	Hgt	2.0642
OG0002499	tree1	tree1	89.2857	consistent	0.2605
OG0002500	unclassified	unclassified	79.5714	consistent	0.1762
OG0002501	tree1	tree1	89.6667	consistent	0.2308		0.0958
OG0002502	unclassified	unclassified	88	consistent	0.2093
OG0002503	tree1	tree1	83	consistent	0.0946		0.1449
OG0002504	unclassified	unclassified	88.0476	consistent	0.2724
OG0002505	tree1	tree1	87.3333	consistent	0.1532		0.1874
OG0002506	unclassified	unclassified	83.3333	consistent	0.1916		0.197
OG0002507	unclassified	unclassified	82.7143	consistent	0.1878		0.103
OG0002508	unclassified	unclassified	79.619	consistent	0.2866
OG0002509	unclassified	unclassified	81.1429	consistent	0.2807
OG0002510	tree2	tree2	85.4286	consistent	0.2598		0.4096
OG0002512	tree1	tree1	82.8571	consistent	0.2102		0.1483
OG0002513	unclassified	unclassified	88.2381	consistent	0.2353		0.1727
OG0002514	unclassified	tree1	80.8571	un_consistent	0.2543
OG0002515	tree3	tree3	87.6667	consistent	0.2449		2.3173
OG0002516	unclassified	unclassified	78.2857	consistent	0.2136		2.5507
OG0002517	unclassified	unclassified	83	consistent	0.3148
OG0002518	tree1	tree1	86.6667	consistent	0.2728	Hgt
OG0002520	tree1	tree1	94.2381	consistent	0.229
OG0002521	tree1	tree1	90.8095	consistent	0.3476		2.338
OG0002522	tree1	tree1	86.4762	consistent	0.128		0.0824
OG0002523	tree1	tree1	86.6667	consistent	0.1848		0.069
OG0002524	tree1	tree1	85.2857	consistent	0.1998		0.0829
OG0002525	unclassified	unclassified	86.4286	consistent	0.2023		0.0971
OG0002526	unclassified	unclassified	86.9048	consistent	0.1719
OG0002527	tree1	tree1	84.0952	consistent	0.1938		0.25
OG0002528	unclassified	unclassified	88.1905	consistent	0.2878		1.4018
OG0002529	tree1	tree1	88.6667	consistent	0.2131
OG0002530	tree1	tree1	89.7143	consistent	0.2294		0.0671
OG0002531	unclassified	unclassified	70.2857	consistent	0.1421
OG0002532	tree1	tree1	91.8095	consistent	0.2652
OG0002533	unclassified	unclassified	83.381	consistent	0.185
OG0002534	tree1	tree1	92.619	consistent	0.2341		0.2045
OG0002535	unclassified	unclassified	91.2381	consistent	0.2877
OG0002536	tree1	tree1	90.8095	consistent	0.2596	Hgt
OG0002537	tree2	tree2	83.3333	consistent	0.1996
OG0002538	unclassified	unclassified	85.8095	consistent	0.2497		0.4936
OG0002539	unclassified	unclassified	78.0952	consistent	0.2348
OG0002540	unclassified	unclassified	97.5714	consistent	0.2438
OG0002541	tree1	tree1	90.1429	consistent	0.1418		0.0519
OG0002542	unclassified	unclassified	87.5238	consistent	0.2649		0.1468
OG0002543	tree1	tree1	79.2857	consistent	0.2723
OG0002544	tree1	tree1	87.619	consistent	0.2344
OG0002545	tree1	tree1	91.3333	consistent	0.2645		0.0833
OG0002547	tree1	tree1	83.2857	consistent	0.2172
OG0002548	unclassified	unclassified	81.2857	consistent	0.1054		0.0972
OG0002549	unclassified	unclassified	82.1905	consistent	0.1758		0.2268
OG0002550	unclassified	unclassified	79.0476	consistent	0.1062		0.0716
OG0002551	tree3	tree3	87.9048	consistent	0.4901		0.8317
OG0002552	unclassified	unclassified	83.8095	consistent	0.0823		0.1236
OG0002553	unclassified	unclassified	79.2857	consistent	0.2584
OG0002555	tree3	tree3	89.4762	consistent	0.1979		0.1521
OG0002556	unclassified	unclassified	81.619	consistent	0.2749
OG0002557	unclassified	unclassified	64	consistent	0.1638
OG0002558	unclassified	unclassified	92	consistent	0.2047		0.2082
OG0002559	unclassified	unclassified	82.381	consistent	0.199
OG0002560	tree1	tree1	91.0952	consistent	0.2775
OG0002561	unclassified	unclassified	80.7619	consistent	0.2715
OG0002563	tree1	tree1	80.8095	consistent	0.1816
OG0002564	unclassified	unclassified	82.8571	consistent	0.1995
OG0002565	tree3	tree3	87.5714	consistent	0.1571
OG0002566	unclassified	unclassified	80.7619	consistent	0.1562
OG0002567	tree1	tree1	91.4762	consistent	0.2515		0.5174
OG0002568	tree1	tree1	97.9524	consistent	0.206
OG0002569	unclassified	unclassified	81.6667	consistent	0.1859		0.1329
OG0002570	unclassified	unclassified	78.0476	consistent	0.1477
OG0002571	unclassified	unclassified	77.2381	consistent	0.1982
OG0002572	tree1	tree1	90.5238	consistent	0.1747		0.0985
OG0002573	tree1	tree1	89.1429	consistent	0.1678
OG0002574	tree1	tree1	88.9524	consistent	0.2259		0.0974
OG0002575	unclassified	unclassified	83.8095	consistent	0.1725		0.0915
OG0002577	tree1	tree1	88.9048	consistent	0.1956
OG0002578	unclassified	unclassified	95.9048	consistent	0.166		0.2174
OG0002579	unclassified	unclassified	89.2857	consistent	0.1156	Hgt	0.1503
OG0002580	tree2	tree2	89.381	consistent	0.2028
OG0002581	unclassified	unclassified	83.4286	consistent	0.1774
OG0002582	unclassified	unclassified	79.1429	consistent	0.0744		0.0662
OG0002583	tree1	tree1	85.2381	consistent	0.1849		0.1112
OG0002584	tree1	tree1	94.8571	consistent	0.2638
OG0002585	unclassified	unclassified	79.7619	consistent	0.1702
OG0002586	tree1	tree1	85.4762	consistent	0.1767
OG0002587	unclassified	unclassified	86.3333	consistent	0.2897		1.6921
OG0002588	unclassified	unclassified	75.2381	consistent	0.1992		0.2343
OG0002589	tree3	tree3	87.2381	consistent	0.3109		0.3597
OG0002590	unclassified	unclassified	82.5238	consistent	0.0389		0.1376
OG0002591	tree2	tree2	86.6667	consistent	0.1974	Hgt	0.1198
OG0002592	tree2	tree2	92.0476	consistent	0.4166
OG0002593	unclassified	unclassified	83.2857	consistent	0.2354
OG0002594	unclassified	unclassified	86.3333	consistent	0.2352
OG0002595	unclassified	unclassified	85.2381	consistent	0.3511		0.6692
OG0002596	unclassified	unclassified	91.1429	consistent	0.1919		0.1776
OG0002597	tree1	tree1	90.7619	consistent	0.2206		0.2588
OG0002598	unclassified	unclassified	79.0952	consistent	0.2001
OG0002599	tree1	tree1	85.0476	consistent	0.1522		0.1511
OG0002600	tree3	tree3	82.2857	consistent	0.181
OG0002601	tree1	tree1	89.5238	consistent	0.2596
OG0002602	unclassified	unclassified	79.5714	consistent	0.0641		0.107
OG0002603	unclassified	unclassified	88.9048	consistent	0.3246
OG0002604	unclassified	unclassified	87.6667	consistent	0.1492		0.2025
OG0002605	tree3	tree3	92.4762	consistent	0.1919
OG0002606	unclassified	unclassified	67.7143	consistent	0.235		1.2009
OG0002607	tree3	tree3	91.1429	consistent	0.2156
OG0002608	unclassified	unclassified	82.4762	consistent	0.1404		0.1447
OG0002609	unclassified	unclassified	83.381	consistent	0.1843		0.2894
OG0002610	unclassified	unclassified	94.5238	consistent	0.2263		0.2424
OG0002611	tree3	tree1	80.7143	un_consistent	0.1649		0.0465
OG0002612	unclassified	unclassified	65.7143	consistent	0.1179		0.0619
OG0002613	tree1	tree1	83.8571	consistent	0.237		0.3088
OG0002614	unclassified	unclassified	92.2857	consistent	0.1875		0.0792
OG0002615	tree1	tree1	85.7619	consistent	0.3497		32.5588
OG0002616	unclassified	unclassified	90.1429	consistent	0.2227		0.2006
OG0002617	unclassified	unclassified	78.619	consistent	0.1596		0.0995
OG0002618	tree1	tree1	96.8571	consistent	0.3078
OG0002619	unclassified	unclassified	77.0952	consistent	0.1892		0.2153
OG0002620	unclassified	unclassified	78.4762	consistent	0.1058		0.8887
OG0002621	tree1	tree1	92.4762	consistent	0.1487		0.0968
OG0002622	unclassified	unclassified	80.2857	consistent	0.074		0.1351
OG0002623	unclassified	unclassified	78.619	consistent	0.2577		1.8231
OG0002624	unclassified	unclassified	77.3333	consistent	0.2283
OG0002625	tree1	tree1	92.4286	consistent	0.1954
OG0002626	unclassified	unclassified	87.381	consistent	0.1257		0.1294
OG0002627	unclassified	unclassified	89.5238	consistent	0.223		0.2245
OG0002628	unclassified	unclassified	83.6667	consistent	0.1403		0.091
OG0002629	tree1	tree1	86.5238	consistent	0.1431		0.0776
OG0002630	tree1	tree1	87.2857	consistent	0.2419
OG0002631	unclassified	unclassified	76.4762	consistent	0.2038		0.2937
OG0002632	tree1	tree1	88.7619	consistent	0.2058		0.1359
OG0002633	tree1	tree1	93.9048	consistent	0.2941
OG0002634	unclassified	unclassified	88.4762	consistent	0.2639
OG0002635	tree2	tree1	89.381	un_consistent	0.285		0.6911
OG0002636	unclassified	unclassified	87.9524	consistent	0.2321		0.0821
OG0002637	unclassified	unclassified	85.3333	consistent	0.1892		0.2693
OG0002638	unclassified	unclassified	80.3333	consistent	0.2223		0.2047
OG0002639	tree1	tree1	91.0476	consistent	0.3113		0.5207
OG0002640	tree3	tree3	88.5714	consistent	0.1839		0.1318
OG0002641	unclassified	unclassified	85.4762	consistent	0.1797		0.3961
OG0002642	tree3	tree3	88.619	consistent	0.1566		0.1364
OG0002643	unclassified	unclassified	84.0952	consistent	0.2091		0.2216
OG0002644	unclassified	unclassified	88.5714	consistent	0.2155
OG0002645	unclassified	unclassified	77.619	consistent	0.1978
OG0002646	unclassified	unclassified	93.6667	consistent	0.2179		0.2703
OG0002647	tree1	tree1	86.4286	consistent	0.2071
OG0002648	tree1	tree1	83.2857	consistent	0.1989
OG0002649	unclassified	unclassified	85.0476	consistent	0.1841
OG0002650	unclassified	unclassified	94.4286	consistent	0.1468
OG0002651	unclassified	tree1	85.0476	un_consistent	0.2205		0.4505
OG0002652	tree1	tree1	84.0952	consistent	0.1913		0.2844
OG0002653	tree2	tree2	86	consistent	0.2605	Hgt
OG0002654	tree1	tree1	83	consistent	0.1537		0.0792
OG0002655	unclassified	unclassified	84.3333	consistent	0.1424
OG0002656	unclassified	unclassified	76.6667	consistent	0.1126		0.0323
OG0002657	tree1	tree1	86.619	consistent	0.1942		1.3602
OG0002658	unclassified	unclassified	83.9048	consistent	0.1931		0.1756
OG0002659	unclassified	unclassified	82.0952	consistent	0.1481		0.179
OG0002660	tree1	tree1	90.5238	consistent	0.2136		0.1926
OG0002661	unclassified	unclassified	82.9524	consistent	0.2637
OG0002662	tree1	tree1	84.5714	consistent	0.2317
OG0002663	unclassified	unclassified	79.4286	consistent	0.1497
OG0002664	unclassified	unclassified	77.9524	consistent	0.2361
OG0002665	tree1	tree1	89.4286	consistent	0.1701		0.7563
OG0002666	tree1	tree1	86.5238	consistent	0.1849		0.0638
OG0002667	tree1	tree1	91.1905	consistent	0.2403		0.4733
OG0002668	unclassified	unclassified	94.4286	consistent	0.2515
OG0002669	tree2	tree2	85	consistent	0.2403
OG0002670	unclassified	unclassified	89.2857	consistent	0.2187
OG0002671	tree1	tree1	81.3333	consistent	0.1217		0.0943
OG0002672	unclassified	unclassified	73.4286	consistent	0.1049		0.1099
OG0002673	unclassified	unclassified	86.7143	consistent	0.2253
OG0002674	tree1	tree1	91.381	consistent	0.1985
OG0002675	unclassified	unclassified	75.1905	consistent	0.1415
OG0002676	tree1	tree1	78.8571	consistent	0.1342		0.0755
OG0002677	unclassified	unclassified	82.7143	consistent	0.2374	Hgt
OG0002678	unclassified	unclassified	86.5714	consistent	0.2581
OG0002680	tree3	tree3	79.9048	consistent	0.1519
OG0002681	tree2	tree2	84.8571	consistent	0.1757		0.1745
OG0002682	tree1	tree1	86.0476	consistent	0.1322		0.1347
OG0002683	unclassified	unclassified	86.381	consistent	0.1811		0.1341
OG0002684	tree1	tree1	88.5238	consistent	0.2066
OG0002685	tree1	tree1	94	consistent	0.2652
OG0002686	unclassified	unclassified	92.5238	consistent	0.2979
OG0002687	tree1	tree1	86.2381	consistent	0.2138		0.2706
OG0002688	unclassified	unclassified	89.4286	consistent	0.1894
OG0002689	tree1	tree1	85.5714	consistent	0.2182
OG0002690	unclassified	unclassified	87.5714	consistent	0.244		0.2445
OG0002691	tree1	tree1	92.8095	consistent	0.2062		0.3095
OG0002692	tree1	tree1	89.5714	consistent	0.0869		0.0651
OG0002693	unclassified	unclassified	84.1429	consistent	0.1725
OG0002694	unclassified	unclassified	81.0476	consistent	0.2083	Hgt	0.1844
OG0002695	unclassified	unclassified	91.7619	consistent	0.1959		0.0967
OG0002696	unclassified	unclassified	86.1429	consistent	0.2664		0.1473
OG0002697	tree1	tree1	87.0476	consistent	0.2372		0.16
OG0002698	tree1	tree1	85.5238	consistent	0.1136		0.0791
OG0002699	tree1	tree1	82.0476	consistent	0.1871		0.1981
OG0002700	unclassified	unclassified	77.2857	consistent	0.31
OG0002701	tree1	tree1	89.3333	consistent	0.209
OG0002703	tree1	tree1	90.7143	consistent	0.1461		0.0955
OG0002704	tree1	tree1	85.4286	consistent	0.1836		0.1387
OG0002705	tree1	tree1	84.1429	consistent	0.1238		0.174
OG0002706	tree3	tree3	76.8571	consistent	0.1295
OG0002707	unclassified	unclassified	86.5238	consistent	0.2643
OG0002708	unclassified	unclassified	85.0476	consistent	0.2576
OG0002709	tree1	tree1	85.3333	consistent	0.1896		0.152
OG0002710	tree3	tree3	80.5238	consistent	0.1761		0.103
OG0002711	unclassified	unclassified	85.6667	consistent	0.2242
OG0002712	unclassified	unclassified	93.1429	consistent	0.1727		0.1812
OG0002713	tree1	tree1	90.1429	consistent	0.2092		0.4373
OG0002714	tree1	tree1	83.381	consistent	0.2366
OG0002715	tree2	tree2	90	consistent	0.1802		0.4302
OG0002716	tree1	tree1	82.8095	consistent	0.2501
OG0002717	tree1	tree1	88.381	consistent	0.3042
OG0002718	tree3	tree1	83.2381	un_consistent	0.2129		0.5109
OG0002719	unclassified	unclassified	72.1905	consistent	0.0933		0.0435
OG0002720	unclassified	unclassified	89.619	consistent	0.2782
OG0002721	unclassified	unclassified	83.0952	consistent	0.2057		0.2395
OG0002722	unclassified	unclassified	88.7619	consistent	0.2852
OG0002723	tree1	tree1	81.5714	consistent	0.1796
OG0002724	tree1	tree1	88.1905	consistent	0.1757		0.0763
OG0002725	tree1	tree1	87.1429	consistent	0.3547
OG0002727	unclassified	unclassified	88	consistent	0.2076
OG0002728	unclassified	unclassified	80.9048	consistent	0.1539
OG0002729	unclassified	unclassified	87.0952	consistent	0.1701
OG0002731	tree3	tree3	88.6667	consistent	0.2099
OG0002732	unclassified	unclassified	74.9048	consistent	0.0828		0.1171
OG0002733	tree3	tree3	86.6667	consistent	0.3082
OG0002734	unclassified	unclassified	84.3333	consistent	0.3736		1.9061
OG0002735	unclassified	unclassified	92.6667	consistent	0.2855
OG0002736	tree1	tree1	88.8095	consistent	0.4268	Hgt	1.4403
OG0002737	tree1	tree1	94.2381	consistent	0.2548
OG0002738	unclassified	unclassified	81.1905	consistent	0.1691		0.1089
OG0002739	tree3	tree1	86.4286	un_consistent	0.2546		0.3757
OG0002740	unclassified	unclassified	87.0952	consistent	0.2294		0.2916
OG0002741	tree1	tree1	86.5714	consistent	0.2568		0.4067
OG0002742	unclassified	unclassified	77.9524	consistent	0.2369
OG0002743	unclassified	unclassified	84.1905	consistent	0.0809		0.1233
OG0002744	tree3	tree3	90.619	consistent	0.3679		0.5652
OG0002745	unclassified	unclassified	83.4762	consistent	0.277		0.1501
OG0002746	unclassified	unclassified	89.9524	consistent	0.2898
OG0002747	tree1	tree1	94.2381	consistent	0.2357
OG0002748	tree1	tree1	84.2857	consistent	0.1792		0.0909
OG0002749	tree3	tree3	73.8571	consistent	0.2279		0.2238
OG0002751	unclassified	unclassified	93.1905	consistent	0.2139		0.5518
OG0002752	tree1	tree1	86	consistent	0.1703
OG0002753	tree1	tree1	86.6667	consistent	0.1178
OG0002754	tree1	tree1	86.0952	consistent	0.3407
OG0002755	unclassified	unclassified	71.5714	consistent	0.1558		0.0852
OG0002756	tree1	tree1	90.5238	consistent	0.1968		0.1239
OG0002757	tree3	tree3	83.6667	consistent	0.2235
OG0002758	tree3	tree3	86.1429	consistent	0.2826		0.2469
OG0002759	tree1	tree1	91.9524	consistent	0.1905		0.1753
OG0002761	unclassified	unclassified	88.5238	consistent	0.2511
OG0002762	tree1	tree1	93.2857	consistent	0.1952		0.1309
OG0002763	tree1	tree1	91.7143	consistent	0.2522
OG0002764	unclassified	tree1	89.4762	un_consistent	0.2043		0.0939
OG0002765	tree1	tree1	89.6667	consistent	0.2857
OG0002766	unclassified	unclassified	94	consistent	0.22		0.244
OG0002767	unclassified	unclassified	85.3333	consistent	0.2136		0.2595
OG0002768	unclassified	unclassified	83.7619	consistent	0.0495		0.1009
OG0002769	tree3	tree3	82.5714	consistent	0.2231		0.2756
OG0002770	tree1	tree1	91.8571	consistent	0.2472		0.1929
OG0002773	tree1	tree1	96.9048	consistent	0.2239
OG0002774	tree1	tree1	89.7619	consistent	0.3374
OG0002775	unclassified	unclassified	77.8095	consistent	0.1935
OG0002776	unclassified	unclassified	78.3333	consistent	0.133
OG0002777	tree1	tree1	71.619	consistent	0.1807		0.1935
OG0002778	unclassified	unclassified	90.1429	consistent	0.1785
OG0002779	tree1	tree1	89.6667	consistent	0.2072
OG0002780	tree2	tree2	85.7143	consistent	0.0863
OG0002781	unclassified	unclassified	90	consistent	0.3206
OG0002782	unclassified	unclassified	86.9524	consistent	0.1975
OG0002783	tree1	tree1	94.0476	consistent	0.1622		0.1339
OG0002784	unclassified	unclassified	86.9048	consistent	0.2454
OG0002785	unclassified	unclassified	85.7143	consistent	0.2375		0.2026
OG0002786	tree1	tree1	84	consistent	0.2096
OG0002787	unclassified	unclassified	83.8571	consistent	0.2833
OG0002788	unclassified	unclassified	77.1429	consistent	0.1224		0.1157
OG0002789	tree1	tree1	82.1429	consistent	0.1107
OG0002790	tree1	tree1	82.381	consistent	0.1165
OG0002791	unclassified	unclassified	83.3333	consistent	0.2707
OG0002792	tree1	tree1	90.5714	consistent	0.168	Hgt
OG0002793	unclassified	unclassified	82.8571	consistent	0.1422		0.1183
OG0002794	unclassified	unclassified	90.2381	consistent	0.1782		0.1333
OG0002795	unclassified	unclassified	89.6667	consistent	0.2109
OG0002796	unclassified	unclassified	92.6667	consistent	0.1768
OG0002797	tree1	tree1	92.5714	consistent	0.201		0.1485
OG0002799	tree1	tree1	90.1905	consistent	0.1962
OG0002800	unclassified	unclassified	90.4762	consistent	0.1505		0.13
OG0002801	tree1	tree1	85.1429	consistent	0.1141
OG0002802	tree1	tree1	89.1905	consistent	0.2276		0.1917
OG0002803	tree1	tree1	95.381	consistent	0.1697
OG0002804	unclassified	unclassified	85.0476	consistent	0.3448
OG0002805	tree1	tree1	87.8095	consistent	0.2061		0.1797
OG0002806	tree1	tree1	94.5238	consistent	0.3061
OG0002807	unclassified	unclassified	72.7143	consistent	0.1977		0.3537
OG0002808	unclassified	unclassified	83.8095	consistent	0.3166		1.162
OG0002809	unclassified	unclassified	80.7619	consistent	0.2805		0.0882
OG0002810	tree1	tree1	84.1905	consistent	0.1718
OG0002811	tree1	tree1	84.8095	consistent	0.2364		0.9253
OG0002812	unclassified	unclassified	79.6667	consistent	0.23
OG0002813	tree1	tree1	89.1429	consistent	0.2477		1.4079
OG0002814	unclassified	unclassified	78.7143	consistent	0.1704		0.1495
OG0002815	tree3	tree3	91.9524	consistent	0.1748		0.1118
OG0002816	unclassified	unclassified	82.8095	consistent	0.22		0.4113
OG0002817	tree1	tree1	79.6667	consistent	0.2193		0.5806
OG0002818	tree1	tree1	88.9524	consistent	0.2181		0.3835
OG0002819	tree1	tree1	88.8095	consistent	0.1821		0.0978
OG0002820	tree1	tree1	81.7143	consistent	0.1863		0.1902
OG0002821	tree2	tree2	87.381	consistent	0.2171		0.317
OG0002822	unclassified	unclassified	84.1905	consistent	0.275		0.7819
OG0002823	tree1	tree1	87.9524	consistent	0.1748	Hgt	0.1511
OG0002824	unclassified	unclassified	85.7143	consistent	0.2144		3.0813
OG0002825	tree3	tree3	82.4286	consistent	0.1095		0.0292
OG0002826	unclassified	unclassified	87.5238	consistent	0.2076		0.108
OG0002827	tree1	tree1	83.9048	consistent	0.2197		0.1471
OG0002828	tree1	tree1	86	consistent	0.2959		0.1322
OG0002829	unclassified	unclassified	80.1429	consistent	0.2121
OG0002830	tree1	tree1	92.0476	consistent	0.1917	Hgt
OG0002831	tree1	tree1	85.3333	consistent	0.1945
OG0002832	unclassified	unclassified	85.1905	consistent	0.1481		0.1128
OG0002834	unclassified	unclassified	80.7619	consistent	0.165		0.1121
OG0002835	tree1	tree1	95.6667	consistent	0.3456
OG0002836	unclassified	unclassified	84	consistent	0.1927
OG0002837	tree1	tree1	92.2381	consistent	0.2589
OG0002839	tree1	tree1	94.2381	consistent	0.2888		1.2975
OG0002840	unclassified	unclassified	91.9524	consistent	0.1912
OG0002841	unclassified	unclassified	93.5714	consistent	0.186
OG0002843	tree1	tree1	81.8571	consistent	0.1921		0.2637
OG0002844	tree1	tree1	82.5714	consistent	0.3597
OG0002845	tree1	tree1	84.8095	consistent	0.1457		0.084
OG0002846	tree1	tree1	89	consistent	0.2261
OG0002847	unclassified	unclassified	82.4762	consistent	0.1341		0.0576
OG0002848	tree1	tree3	88.1905	un_consistent	0.1824		0.0479
OG0002850	unclassified	unclassified	79.619	consistent	0.2395		0.0537
OG0002851	tree1	tree1	91.3333	consistent	0.2011		0.182
OG0002852	unclassified	unclassified	86.4286	consistent	0.2853
OG0002853	tree1	tree1	91.0476	consistent	0.1882		0.5012
OG0002854	unclassified	unclassified	89.8571	consistent	0.2096
OG0002855	unclassified	unclassified	76.2857	consistent	0.2224		0.1779
OG0002856	unclassified	unclassified	92.7619	consistent	0.287
OG0002857	unclassified	unclassified	89.0952	consistent	0.212
OG0002858	tree1	tree1	90.6667	consistent	0.2765
OG0002859	tree1	tree1	81.4762	consistent	0.2644		0.2618
OG0002860	tree1	tree1	92.1429	consistent	0.2876
OG0002861	unclassified	unclassified	88.1905	consistent	0.3682		1.2854
OG0002862	unclassified	unclassified	87.5714	consistent	0.2067		0.1044
OG0002863	tree1	tree1	83.381	consistent	0.24
OG0002864	tree1	tree1	95.8095	consistent	0.2207
OG0002866	tree1	tree1	84.2381	consistent	0.2981		0.4235
OG0002867	tree2	tree2	89.8571	consistent	0.2492
OG0002868	unclassified	unclassified	77.7619	consistent	0.2868
OG0002869	tree1	tree1	94.3333	consistent	0.2072
OG0002870	unclassified	unclassified	77.8095	consistent	0.13		0.0338
OG0002871	unclassified	unclassified	85.9524	consistent	0.2302		0.0748
OG0002872	tree1	tree1	84.5238	consistent	0.2273
OG0002873	unclassified	unclassified	90.619	consistent	0.2234		0.262
OG0002874	tree1	tree1	84.3333	consistent	0.1506
OG0002875	unclassified	unclassified	87.6667	consistent	0.1744
OG0002876	tree3	tree3	87.7143	consistent	0.1719		0.113
OG0002877	tree1	unclassified	79.9048	un_consistent	0.2435		0.1389
OG0002878	tree1	tree1	86.5238	consistent	0.2581		0.1925
OG0002879	tree3	tree3	86.619	consistent	0.2816		0.276
OG0002880	unclassified	unclassified	78.9048	consistent	0.1963		0.1038
OG0002881	unclassified	unclassified	86.7619	consistent	0.3018		0.5927
OG0002882	unclassified	unclassified	79.7143	consistent	0.217		0.2426
OG0002883	unclassified	unclassified	90.4286	consistent	0.2625		0.2643
OG0002884	tree1	tree1	92.5714	consistent	0.1813		0.1639
OG0002885	unclassified	unclassified	91.3333	consistent	0.2088
OG0002886	tree3	tree3	87.5238	consistent	0.2044		0.0608
OG0002887	unclassified	unclassified	74.6667	consistent	0.1885		0.0737
OG0002888	unclassified	unclassified	86.2381	consistent	0.175		0.3741
OG0002889	tree1	tree1	89.0952	consistent	0.2125		0.0955
OG0002890	unclassified	unclassified	93.7143	consistent	0.1855
OG0002891	tree3	tree3	80.4762	consistent	0.2302
OG0002892	tree3	tree3	89.9524	consistent	0.208
OG0002893	unclassified	unclassified	81.3333	consistent	0.1779		0.1167
OG0002894	unclassified	unclassified	82	consistent	0.2671		1.0265
OG0002895	unclassified	unclassified	88.5238	consistent	0.2268
OG0002897	unclassified	unclassified	76.8095	consistent	0.1845		0.2243
OG0002898	tree1	tree1	90.8095	consistent	0.2053		0.1229
OG0002899	tree1	tree1	81.9048	consistent	0.2826		0.2488
OG0002900	unclassified	unclassified	91.5238	consistent	0.278
OG0002902	tree3	tree3	72.4286	consistent	0.2456		0.1636
OG0002903	unclassified	unclassified	87.3333	consistent	0.1157		0.0709
OG0002904	tree1	tree1	92.0476	consistent	0.2667	Hgt	0.1451
OG0002905	unclassified	unclassified	90.9524	consistent	0.2022		0.0937
OG0002907	unclassified	unclassified	89.381	consistent	0.1708		0.1005
OG0002908	unclassified	unclassified	86.9524	consistent	0.1421
OG0002909	tree2	tree2	87.619	consistent	0.2662
OG0002910	unclassified	unclassified	79	consistent	0.187		0.2273
OG0002911	tree3	tree3	85.4286	consistent	0.2476
OG0002912	tree1	tree1	91.4286	consistent	0.1592
OG0002913	tree1	tree1	80.8095	consistent	0.2223
OG0002914	tree1	tree1	86.2857	consistent	0.2622
OG0002915	tree3	tree1	86	un_consistent	0.3172
OG0002916	unclassified	unclassified	79.2857	consistent	0.2759		0.2268
OG0002918	unclassified	unclassified	84.2381	consistent	0.1879		0.1707
OG0002919	tree1	tree1	91.2381	consistent	0.1712
OG0002922	unclassified	unclassified	80.5238	consistent	0.225		0.1553
OG0002923	unclassified	unclassified	86.4286	consistent	0.2795		0.2271
OG0002924	tree1	tree1	89.8571	consistent	0.217
OG0002926	tree1	tree1	86.0952	consistent	0.1695
OG0002927	tree1	unclassified	81.8571	un_consistent	0.209
OG0002928	unclassified	unclassified	79.8571	consistent	0.2195		0.139
OG0002929	tree3	tree3	93.3333	consistent	0.3293
OG0002930	tree1	tree1	93.2381	consistent	0.336		0.3844
OG0002932	tree1	tree1	92.8571	consistent	0.1977		16.3401
OG0002933	unclassified	unclassified	85.5714	consistent	0.1979
OG0002934	unclassified	unclassified	86.7619	consistent	0.2518		0.1542
OG0002935	tree1	tree1	90.7619	consistent	0.2042		0.1935
OG0002936	unclassified	unclassified	95.0952	consistent	0.2169		0.0799
OG0002937	tree1	tree1	85.3333	consistent	0.2626
OG0002938	unclassified	unclassified	84.4762	consistent	0.1491		0.7147
OG0002939	unclassified	unclassified	88.3333	consistent	0.1599		0.2627
OG0002940	tree1	tree1	93.4762	consistent	0.2625
OG0002941	unclassified	unclassified	82.0952	consistent	0.1984		0.1611
OG0002942	tree2	tree2	80.8095	consistent	0.1593		0.1036
OG0002943	unclassified	unclassified	86.7143	consistent	0.1274		0.0584
OG0002944	unclassified	unclassified	80.4762	consistent	0.2274
OG0002945	tree1	tree1	81.0476	consistent	0.2985
OG0002946	unclassified	unclassified	88.0952	consistent	0.2862
OG0002947	unclassified	unclassified	86.4762	consistent	0.212
OG0002948	unclassified	unclassified	87.1429	consistent	0.2709		0.3303
OG0002949	unclassified	unclassified	84.7143	consistent	0.2293		0.1756
OG0002950	tree3	tree3	81.0476	consistent	0.1912		0.0935
OG0002951	tree1	tree1	83.4286	consistent	0.145		0.1447
OG0002952	unclassified	unclassified	84.3333	consistent	0.2952		1.2083
OG0002953	tree1	tree1	90.619	consistent	0.2287
OG0002954	unclassified	unclassified	71.2381	consistent	0.115		0.2854
OG0002957	tree1	tree1	87.9524	consistent	0.2203		0.4419
OG0002958	tree1	tree1	89.0476	consistent	0.169		0.0796
OG0002959	unclassified	unclassified	85.2381	consistent	0.1845	Hgt	0.15
OG0002960	tree1	tree1	83.8095	consistent	0.1537		0.1199
OG0002961	unclassified	unclassified	78.619	consistent	0.2112
OG0002962	tree1	tree1	91.1429	consistent	0.1995		1.6741
OG0002963	unclassified	unclassified	83.6667	consistent	0.1175		0.1461
OG0002964	unclassified	unclassified	90.5714	consistent	0.2359		0.2798
OG0002965	unclassified	unclassified	89.0952	consistent	0.2348
OG0002966	tree1	tree1	87.9048	consistent	0.2609
OG0002968	tree1	tree1	94.0476	consistent	0.2707
OG0002969	tree1	tree1	86.4286	consistent	0.1598		0.0926
OG0002970	tree1	tree1	89.7143	consistent	0.15
OG0002971	tree1	tree1	91.7619	consistent	0.338
OG0002972	tree1	tree1	91.6667	consistent	0.1581		0.0376
OG0002973	tree1	tree1	97.3333	consistent	0.1882		0.0984
OG0002975	unclassified	unclassified	91.7619	consistent	0.197
OG0002977	tree1	tree1	90.5238	consistent	0.1434
OG0002978	tree1	tree1	87.2857	consistent	0.0867		0.1703
OG0002979	tree1	tree1	92.5714	consistent	0.2112
OG0002980	unclassified	unclassified	74.381	consistent	0.3168
OG0002981	tree3	tree3	91.381	consistent	0.2935
OG0002982	tree1	tree1	93.0952	consistent	0.1728
OG0002983	tree3	tree3	91	consistent	0.1548
OG0002984	tree3	tree3	83.4286	consistent	0.1405
OG0002985	unclassified	unclassified	89.4286	consistent	0.1897		0.1665
OG0002986	tree1	tree1	87.8095	consistent	0.1768		0.0819
OG0002987	tree3	tree3	84.1905	consistent	0.1482		0.0611
OG0002988	tree3	tree3	80.4286	consistent	0.2182
OG0002989	tree1	tree1	89.2857	consistent	0.1663
OG0002990	unclassified	unclassified	84.2857	consistent	0.2534		0.4556
OG0002991	unclassified	unclassified	77.2857	consistent	0.4661		1.0958
OG0002992	tree1	tree1	91.0476	consistent	0.3371	Hgt
OG0002993	unclassified	unclassified	94.7143	consistent	0.2049		0.1625
OG0002994	tree3	tree3	88.1905	consistent	0.2443		1.0016
OG0002995	tree1	tree1	89.0476	consistent	0.226
OG0002996	unclassified	unclassified	73.5238	consistent	0.2079		0.2329
OG0002998	unclassified	unclassified	74.381	consistent	0.2058		0.2142
OG0002999	tree3	tree3	78	consistent	0.2115
OG0003000	tree2	tree2	89.4762	consistent	0.38
OG0003001	unclassified	unclassified	81.2381	consistent	0.1815
OG0003002	tree3	tree3	82.8571	consistent	0.2545
OG0003003	unclassified	unclassified	83.8095	consistent	0.1091		0.0478
OG0003005	unclassified	unclassified	83.6667	consistent	0.1579		0.0635
OG0003006	tree1	tree1	92.8095	consistent	0.1929		0.1442
OG0003007	tree2	tree2	89.8571	consistent	0.2775
OG0003008	unclassified	unclassified	77.1905	consistent	0.1335		0.0955
OG0003009	unclassified	unclassified	88.3333	consistent	0.1414		0.1002
OG0003010	unclassified	unclassified	79.9524	consistent	0.2402		0.0899
OG0003011	tree2	tree2	90.1429	consistent	0.3121
OG0003012	tree1	tree1	81.9048	consistent	0.1753
OG0003013	unclassified	unclassified	87.6667	consistent	0.2068
OG0003014	tree1	tree1	93.8571	consistent	0.1743
OG0003015	unclassified	unclassified	79.7619	consistent	0.1109		0.1513
OG0003016	unclassified	unclassified	81.1905	consistent	0.2617		0.2325
OG0003017	unclassified	unclassified	79.3333	consistent	0.1821		0.3069
OG0003018	unclassified	unclassified	80.0476	consistent	0.2161		0.3823
OG0003019	unclassified	unclassified	85.4286	consistent	0.2035
OG0003020	tree1	tree1	94.6667	consistent	0.1859		0.2634
OG0003021	unclassified	unclassified	87.8095	consistent	0.4802		1.0271
OG0003022	tree3	tree3	87.0952	consistent	0.1828
OG0003023	unclassified	unclassified	86.3333	consistent	0.1625		0.0329
OG0003024	unclassified	unclassified	86.1905	consistent	0.1528		0.0531
OG0003025	unclassified	unclassified	81.4286	consistent	0.3611
OG0003026	unclassified	unclassified	82.2381	consistent	0.0777		0.0615
OG0003027	unclassified	unclassified	95.9524	consistent	0.1841
OG0003028	unclassified	unclassified	83.381	consistent	0.2841
OG0003029	tree2	tree2	86.8095	consistent	0.2315
OG0003030	tree1	tree1	92.0476	consistent	0.2548
OG0003031	unclassified	unclassified	87.3333	consistent	0.2201
OG0003032	tree1	tree1	92.4762	consistent	0.2006		0.1046
OG0003033	unclassified	unclassified	83.619	consistent	0.2648		0.1006
OG0003034	tree1	tree1	91.2857	consistent	0.2877
OG0003035	tree1	tree1	93.0476	consistent	0.224
OG0003036	unclassified	unclassified	82.2381	consistent	0.1897
OG0003037	unclassified	unclassified	93.2857	consistent	0.1972	Hgt	0.252
OG0003038	tree3	tree3	90.7619	consistent	0.22		0.155
OG0003039	tree1	tree1	88.0476	consistent	0.2733
OG0003040	unclassified	unclassified	83.7619	consistent	0.2651
OG0003041	tree1	tree1	94.9524	consistent	0.2747	Hgt
OG0003042	tree2	tree2	97.7143	consistent	0.2231
OG0003043	unclassified	unclassified	80.8571	consistent	0.1584		0.1109
OG0003044	unclassified	unclassified	71.1429	consistent	0.0675		0
OG0003045	unclassified	unclassified	80.381	consistent	0.2373		0.3619
OG0003046	tree1	tree1	87.619	consistent	0.2001
OG0003047	unclassified	unclassified	86	consistent	0.1735		0.0602
OG0003048	tree1	tree1	89.9524	consistent	0.208		1.3867
OG0003049	tree1	tree1	92.4286	consistent	0.3388
OG0003050	tree1	tree1	83.9524	consistent	0.2202		0.2006
OG0003051	tree3	tree3	89.2381	consistent	0.3052
OG0003052	tree1	tree1	88.2381	consistent	0.2518		3.9592
OG0003053	unclassified	unclassified	85.3333	consistent	0.1987		0.1477
OG0003054	unclassified	unclassified	81.1905	consistent	0.1289
OG0003055	tree1	tree1	93.1905	consistent	0.3275
OG0003056	unclassified	unclassified	90.2857	consistent	0.2043		0.0976
OG0003057	unclassified	unclassified	77.9524	consistent	0.1716		0.2866
OG0003058	unclassified	unclassified	78.1429	consistent	0.1787
OG0003059	unclassified	unclassified	79.4286	consistent	0.2072
OG0003060	tree1	tree1	81.6667	consistent	0.1542		0.2552
OG0003061	tree1	tree1	81.3333	consistent	0.1906		0.2588
OG0003063	unclassified	unclassified	79.8095	consistent	0.1463	Hgt	0.2374
OG0003064	tree1	tree1	86.0476	consistent	0.1795		0.1176
OG0003066	tree1	tree1	91.8571	consistent	0.1905
OG0003067	tree1	tree1	92.9524	consistent	0.2483		0.262
OG0003068	tree1	tree1	92.619	consistent	0.1269		0.5975
OG0003069	unclassified	unclassified	75.3333	consistent	0.1324
OG0003070	tree1	tree1	94.2381	consistent	0.1985	Hgt
OG0003071	unclassified	unclassified	86.5714	consistent	0.2181
OG0003072	unclassified	unclassified	86.5714	consistent	0.1756		0.1201
OG0003073	tree1	tree1	82.619	consistent	0.1833		0.237
OG0003074	unclassified	unclassified	77.619	consistent	0.1944		0.0893
OG0003075	unclassified	unclassified	82.5714	consistent	0.2322
OG0003076	tree1	tree1	91.0476	consistent	0.1892		0.0932
OG0003077	unclassified	unclassified	70.2857	consistent	0.1264		0.1193
OG0003078	unclassified	unclassified	84.5238	consistent	0.1749		0.1739
OG0003079	tree2	unclassified	91.8095	un_consistent	0.2057		0.1107
OG0003080	unclassified	unclassified	73.2857	consistent	0.0987		0.3119
OG0003081	unclassified	unclassified	76.9524	consistent	0.2626
OG0003082	unclassified	unclassified	81	consistent	0.1187		0.0276
OG0003083	unclassified	unclassified	79.619	consistent	0.1141		0.1867
OG0003084	tree1	tree1	82.7619	consistent	0.2242		0.2839
OG0003085	tree1	tree1	93.4762	consistent	0.2284
OG0003086	unclassified	tree2	83.1905	un_consistent	0.1877
OG0003087	unclassified	unclassified	84.7143	consistent	0.1356
OG0003088	unclassified	unclassified	78.5714	consistent	0.1344		0.0397
OG0003089	tree2	tree2	84.619	consistent	0.211		0.2019
OG0003090	unclassified	unclassified	88.2381	consistent	0.2015		0.0695
OG0003091	tree3	tree3	84.8571	consistent	0.167		0.1008
OG0003092	unclassified	unclassified	86.1905	consistent	0.1058		0.0806
OG0003093	unclassified	unclassified	67.5238	consistent	0.0525		0.0517
OG0003094	unclassified	unclassified	79.9048	consistent	0.1409		0.257
OG0003095	unclassified	unclassified	77.7619	consistent	0.1663		0.1251
OG0003096	unclassified	unclassified	78.1905	consistent	0.21
OG0003098	tree2	tree2	83.2381	consistent	0.1205
OG0003099	unclassified	unclassified	75.619	consistent	0.2224		0.3378
OG0003100	unclassified	unclassified	89.5714	consistent	0.163
OG0003101	unclassified	unclassified	81.9048	consistent	0.2087		0.2982
OG0003102	unclassified	unclassified	76.2381	consistent	0.1675
OG0003103	tree1	tree1	86.9524	consistent	0.2388
OG0003104	unclassified	unclassified	76.0952	consistent	0.1743		0.128
OG0003105	unclassified	unclassified	89.9048	consistent	0.1646		0.1579
OG0003106	tree1	tree1	91.4762	consistent	0.1804
OG0003107	unclassified	unclassified	73.1429	consistent	0.2419		2.9651
OG0003108	tree3	tree3	90.5714	consistent	0.3674		1.4762
OG0003109	tree1	tree1	81.7619	consistent	0.1937		0.1444
OG0003110	unclassified	unclassified	73.9524	consistent	0.1489		0.158
OG0003111	tree1	tree1	83.7619	consistent	0.1177		0.0348
OG0003113	tree1	tree1	90.9524	consistent	0.3017
OG0003114	tree3	tree3	81.0952	consistent	0.164
OG0003115	tree1	tree1	90.381	consistent	0.2031
OG0003116	unclassified	unclassified	87.2857	consistent	0.1407
OG0003117	tree1	tree1	87.1905	consistent	0.1998		0.1265
OG0003118	tree3	tree3	90.7619	consistent	0.315
OG0003119	tree1	tree1	82.1429	consistent	0.2671
OG0003120	unclassified	unclassified	92.5714	consistent	0.2214
OG0003121	unclassified	unclassified	80.1905	consistent	0.1749
OG0003122	tree1	tree1	92.381	consistent	0.2035
OG0003123	unclassified	unclassified	83.4762	consistent	0.1532		0.1074
OG0003124	unclassified	unclassified	79.0476	consistent	0.2291
OG0003125	unclassified	unclassified	80.619	consistent	0.2128
OG0003126	unclassified	unclassified	86.1429	consistent	0.1934		0.2459
OG0003127	tree3	tree3	93.7143	consistent	0.188		0.3245
OG0003128	unclassified	unclassified	78.7619	consistent	0.1211		0.0243
OG0003129	tree1	tree1	92.5714	consistent	0.2117
OG0003130	tree1	tree1	84.6667	consistent	0.178		0.0673
OG0003131	unclassified	unclassified	78.4762	consistent	0.152		0.2341
OG0003132	tree1	tree1	84.381	consistent	0.2928
OG0003133	unclassified	unclassified	85.7143	consistent	0.2428		0.204
OG0003134	unclassified	unclassified	75.7619	consistent	0.2491
OG0003135	tree3	tree3	87	consistent	0.2455	Hgt
OG0003136	unclassified	unclassified	87.619	consistent	0.1687		0.0871
OG0003137	tree3	tree3	89.2381	consistent	0.2014
OG0003138	tree1	tree1	87.6667	consistent	0.2541
OG0003139	unclassified	tree2	87.2381	un_consistent	0.1949
OG0003140	unclassified	unclassified	72.2381	consistent	0.0587		0.2072
OG0003141	tree1	tree1	86.7619	consistent	0.2158
OG0003142	tree1	tree1	84.8571	consistent	0.2582		0.4859
OG0003143	tree1	tree1	83.4762	consistent	0.2882
OG0003144	unclassified	unclassified	91.5714	consistent	0.2526
OG0003145	unclassified	unclassified	85.9524	consistent	0.2293		0.2748
OG0003146	unclassified	unclassified	82.3333	consistent	0.2728		0.2848
OG0003147	unclassified	unclassified	84.0476	consistent	0.21		0.265
OG0003148	tree1	tree1	85.6667	consistent	0.224		0.2078
OG0003149	unclassified	unclassified	78.2857	consistent	0.1689		0.268
OG0003150	unclassified	unclassified	86.4762	consistent	0.2863
OG0003151	tree1	tree1	86.1905	consistent	0.165		0.1026
OG0003152	tree1	tree1	96.4762	consistent	0.2647
OG0003153	tree1	tree1	91.1905	consistent	0.2262
OG0003154	tree2	tree2	79.4286	consistent	0.1497		0.1466
OG0003155	unclassified	unclassified	81.7619	consistent	0.1864
OG0003156	unclassified	unclassified	87.619	consistent	0.2222
OG0003157	unclassified	unclassified	82	consistent	0.2184		0.2197
OG0003158	tree1	tree1	87	consistent	0.1882		0.2058
OG0003159	tree3	tree3	91.9048	consistent	0.1967
OG0003160	unclassified	unclassified	84.7143	consistent	0.183		0.1383
OG0003161	unclassified	unclassified	94.4762	consistent	0.3829
OG0003162	tree1	tree1	91.2381	consistent	0.2082
OG0003163	tree3	tree3	83.381	consistent	0.1652		0.1607
OG0003164	tree1	tree1	83.5714	consistent	0.1997		0.1651
OG0003165	unclassified	unclassified	78.9048	consistent	0.2276		0.4155
OG0003166	unclassified	unclassified	87.2381	consistent	0.1647		0.1088
OG0003167	unclassified	unclassified	88.3333	consistent	0.175		0.161
OG0003168	unclassified	unclassified	71.5238	consistent	0.0778
OG0003169	unclassified	unclassified	80.9524	consistent	0.1654		0.2443
OG0003170	tree1	tree1	82.9048	consistent	0.1711		0.177
OG0003171	tree1	tree1	96.1429	consistent	0.2812		1.8745
OG0003173	unclassified	unclassified	79.9524	consistent	0.187
OG0003174	tree1	tree1	86.5238	consistent	0.2141
OG0003175	tree1	tree1	90.7143	consistent	0.291
OG0003176	tree1	tree1	88.4762	consistent	0.1517		0.1382
OG0003177	tree3	tree3	86.8095	consistent	0.207
OG0003178	tree2	tree2	83.3333	consistent	0.0945		0.1754
OG0003179	tree1	tree1	90.0952	consistent	0.1913
OG0003180	unclassified	unclassified	66.7143	consistent	0.0887		0.051
OG0003181	unclassified	unclassified	76.0952	consistent	0.1889		0.118
OG0003182	unclassified	unclassified	81.4762	consistent	0.1448		0.0634
OG0003183	unclassified	unclassified	94.7143	consistent	0.2229
OG0003184	tree1	tree1	91.7619	consistent	0.2188		0.1811
OG0003185	unclassified	unclassified	83.9524	consistent	0.1341		0.1405
OG0003186	tree1	tree1	93.0952	consistent	0.2035	Hgt
OG0003187	tree1	tree1	97.0952	consistent	0.2684
OG0003188	unclassified	unclassified	88.2381	consistent	0.1761
OG0003189	tree1	tree1	85.0476	consistent	0.2		0.1116
OG0003190	tree2	tree2	83.2857	consistent	0.1405		0.1171
OG0003191	unclassified	unclassified	79.8095	consistent	0.2374
OG0003192	unclassified	unclassified	91.7143	consistent	0.1983		0.1116
OG0003193	tree1	tree1	93.381	consistent	0.191		0.3331
OG0003194	unclassified	unclassified	91.7619	consistent	0.2212
OG0003195	unclassified	unclassified	86.619	consistent	0.2593		0.2465
OG0003196	tree1	tree1	92.7143	consistent	0.1984		0.0988
OG0003198	unclassified	unclassified	85.0952	consistent	0.2238
OG0003199	unclassified	unclassified	94.7143	consistent	0.2191		0.3041
OG0003200	unclassified	unclassified	84.619	consistent	0.2887		0.3917
OG0003201	tree1	tree1	95.1905	consistent	0.1674		0.0743
OG0003202	tree1	tree1	88.0952	consistent	0.3565		1.9708
OG0003204	unclassified	unclassified	77.3333	consistent	0.2003
OG0003205	tree1	tree1	94.0476	consistent	0.3123
OG0003206	tree3	tree3	92.0476	consistent	0.3726	Hgt
OG0003207	tree1	tree1	93.6667	consistent	0.2205		0.1793
OG0003208	tree1	tree1	78.9524	consistent	0.0854		0.1643
OG0003209	unclassified	unclassified	77.0476	consistent	0.1986		0.1384
OG0003210	unclassified	unclassified	90	consistent	0.2533		0.1494
OG0003212	tree1	tree1	77.4762	consistent	0.2123
OG0003213	unclassified	unclassified	74.4286	consistent	0.5308		0.0713
OG0003214	tree1	tree1	84.1429	consistent	0.2529
OG0003216	unclassified	unclassified	90.8571	consistent	0.2253
OG0003217	tree1	tree1	87.4762	consistent	0.3418		0.5836
OG0003218	tree1	tree1	84.4286	consistent	0.216
OG0003219	unclassified	unclassified	90.3333	consistent	0.2492		0.1701
OG0003220	tree1	tree1	91.381	consistent	0.286		0.4382
OG0003221	unclassified	unclassified	68.1905	consistent	0.2724		0.1989
OG0003222	tree3	tree3	92.9524	consistent	0.2139
OG0003223	unclassified	unclassified	88.381	consistent	0.2694		0.2307
OG0003224	tree3	tree3	76.619	consistent	0.1356		0.1923
OG0003225	tree1	tree1	81.6667	consistent	0.3464
OG0003226	tree1	tree1	90.619	consistent	0.1766		0.0535
OG0003227	tree1	tree1	85.4762	consistent	0.1309		0.1094
OG0003228	unclassified	unclassified	83.381	consistent	0.162
OG0003229	tree2	tree2	81.5714	consistent	0.0652		0.0447
OG0003230	unclassified	unclassified	87.5714	consistent	0.2626
OG0003231	tree1	tree1	95.2381	consistent	0.4136
OG0003232	unclassified	unclassified	80.2381	consistent	0.1562		0.1912
OG0003233	tree3	tree3	84.9048	consistent	0.1842
OG0003234	unclassified	unclassified	92.0952	consistent	0.2238
OG0003235	unclassified	unclassified	83.5238	consistent	0.2531
OG0003236	unclassified	unclassified	75.3333	consistent	0.1838
OG0003237	tree3	tree3	84.4762	consistent	0.1786		0.1399
OG0003238	unclassified	unclassified	58.2857	consistent	0.077		0.0284
OG0003239	unclassified	unclassified	84.6667	consistent	0.3084		0.5859
OG0003240	tree3	tree3	91.9048	consistent	0.2754
OG0003241	unclassified	unclassified	79.9048	consistent	0.0729		0.034
OG0003242	unclassified	unclassified	74.7143	consistent	0.0716
OG0003243	unclassified	unclassified	82.7619	consistent	0.1715		0.12
OG0003244	unclassified	unclassified	78.2857	consistent	0.3812		1.6159
OG0003246	unclassified	unclassified	88.2857	consistent	0.237
OG0003247	unclassified	unclassified	95.5714	consistent	0.2592
OG0003248	tree1	tree1	87.0952	consistent	0.224
OG0003249	tree1	tree1	97	consistent	0.1731		0.2066
OG0003250	unclassified	unclassified	74.0476	consistent	0.254
OG0003251	tree2	tree2	87.4286	consistent	0.2487
OG0003252	tree3	tree3	91.9048	consistent	0.2564
OG0003253	tree1	tree1	84.9524	consistent	0.3243		0.399
OG0003254	unclassified	unclassified	75.619	consistent	0.1843
OG0003255	tree3	tree3	90.2381	consistent	0.3043		0.3895
OG0003256	tree1	tree1	93.7143	consistent	0.3
OG0003257	tree1	tree1	92.7619	consistent	0.2778		3.409
OG0003258	unclassified	unclassified	87	consistent	0.2246
OG0003259	unclassified	unclassified	79.0476	consistent	0.1847		0.0509
OG0003260	tree3	tree3	92.7619	consistent	0.2722		0.1405
OG0003261	tree1	tree1	86.1905	consistent	0.1874		0.1335
OG0003262	tree3	tree3	91.1905	consistent	0.3475		1.1298
OG0003263	tree1	tree1	89.6667	consistent	0.2076		0.1134
OG0003264	unclassified	unclassified	82.1905	consistent	0.2066
OG0003265	tree1	tree1	91.5714	consistent	0.2152		0.1065
OG0003266	tree1	tree1	88	consistent	0.1605
OG0003267	tree3	tree3	80.381	consistent	0.1807		0.1872
OG0003268	unclassified	unclassified	92	consistent	0.3317
OG0003269	tree3	tree3	87.8095	consistent	0.2406		0.209
OG0003270	tree1	tree1	84.5238	consistent	0.2132		0.088
OG0003271	unclassified	unclassified	79.7143	consistent	0.217		0.0941
OG0003272	unclassified	unclassified	83.0476	consistent	0.2749
OG0003273	unclassified	unclassified	75.5238	consistent	0.5488		0.7164
OG0003274	unclassified	unclassified	83.381	consistent	0.1956		0.113
OG0003275	tree1	tree1	86.2381	consistent	0.3042
OG0003276	unclassified	unclassified	88.8095	consistent	0.2116
OG0003277	tree2	tree2	87	consistent	0.2838		0.2401
OG0003279	tree1	tree1	85.2381	consistent	0.3204
OG0003280	tree1	tree1	90.1905	consistent	0.3107		0.3068
OG0003281	unclassified	unclassified	91.1905	consistent	0.2722
OG0003282	unclassified	unclassified	75.6667	consistent	0.216		0.2332
OG0003283	tree1	tree1	81.1905	consistent	0.3021
OG0003284	tree1	tree1	84.0476	consistent	0.2135		0.1809
OG0003286	tree1	tree1	92.5238	consistent	0.2169		3.8605
OG0003287	tree1	tree1	91.2381	consistent	0.2775		1.6454
OG0003288	tree1	tree1	83.0952	consistent	0.1717
OG0003289	unclassified	unclassified	78.4286	consistent	0.2836
OG0003290	unclassified	unclassified	79.1905	consistent	0.1466		0.131
OG0003291	tree1	tree1	83.9524	consistent	0.2078
OG0003292	unclassified	unclassified	85.5714	consistent	0.2393		0.0622
OG0003293	tree3	tree3	93.1905	consistent	0.2079		0.1083
OG0003294	unclassified	unclassified	80.7143	consistent	0.2142		0.2223
OG0003295	tree3	tree3	94.8095	consistent	0.4703
OG0003296	tree1	tree1	95.0476	consistent	0.1894		0.088
OG0003297	tree1	tree1	91.1429	consistent	0.2614		0.1255
OG0003298	tree2	tree2	81.9048	consistent	0.2213
OG0003299	tree1	tree1	84.1429	consistent	0.2597		0.3004
OG0003300	tree1	tree1	93.4762	consistent	0.3643		0.7317
OG0003301	tree1	tree1	90.4286	consistent	0.2277
OG0003302	tree1	tree1	88.381	consistent	0.2783		0.1765
OG0003303	tree1	tree1	95.5714	consistent	0.2801
OG0003304	tree1	tree1	87.7143	consistent	0.2049		0.1146
OG0003305	unclassified	unclassified	92.8095	consistent	0.2004
OG0003306	unclassified	unclassified	76.5714	consistent	0.115		0.1133
OG0003307	tree1	tree1	91.9048	consistent	0.2614
OG0003308	unclassified	unclassified	85.1429	consistent	0.2791		0.3534
OG0003309	tree1	unclassified	85.8095	un_consistent	0.1657		0.818
OG0003310	unclassified	unclassified	82.0476	consistent	0.1764		0.099
OG0003311	tree1	tree1	89.2381	consistent	0.1761		0.0835
OG0003312	unclassified	unclassified	84.7143	consistent	0.3229
OG0003313	unclassified	unclassified	91.5238	consistent	0.1979
OG0003314	unclassified	unclassified	78.7619	consistent	0.0709		0.1581
OG0003315	unclassified	unclassified	85.2381	consistent	0.1853
OG0003316	tree3	tree3	90.9048	consistent	0.4215
OG0003317	unclassified	tree3	84.5714	un_consistent	0.081		0.0976
OG0003318	tree1	tree1	91.1905	consistent	0.1684
OG0003319	unclassified	unclassified	86.0476	consistent	0.1878
OG0003320	unclassified	unclassified	86.8095	consistent	0.1127		0.1203
OG0003322	tree1	tree1	93.9524	consistent	0.2854
OG0003323	unclassified	unclassified	78.5714	consistent	0.2517		0.1839
OG0003324	tree3	tree3	84.7619	consistent	0.1877		0.9912
OG0003325	unclassified	unclassified	85.619	consistent	0.3077
OG0003326	unclassified	unclassified	74.6667	consistent	0.1227		0.2902
OG0003327	unclassified	unclassified	91.2857	consistent	0.4267		0.7172
OG0003328	tree1	tree1	86.7619	consistent	0.1966
OG0003329	unclassified	unclassified	86.5238	consistent	0.2709
OG0003330	unclassified	unclassified	76.5714	consistent	0.2077		0.3335
OG0003331	unclassified	unclassified	80.6667	consistent	0.1804		0.4072
OG0003332	unclassified	unclassified	85.619	consistent	0.2127		0.2399
OG0003333	unclassified	unclassified	89	consistent	0.1744		0.2602
OG0003334	unclassified	unclassified	95.2857	consistent	0.2988
OG0003335	unclassified	unclassified	75.1905	consistent	0.2459
OG0003336	unclassified	tree2	80	un_consistent	0.1991		0.0852
OG0003337	tree1	tree3	88.4762	un_consistent	0.1386		0.2847
OG0003338	unclassified	unclassified	85.9524	consistent	0.2565
OG0003339	unclassified	unclassified	80.7619	consistent	0.1761		0.1525
OG0003340	tree1	tree1	93.5714	consistent	0.1908
OG0003342	tree1	tree1	86.0476	consistent	0.1686		0.0815
OG0003343	unclassified	unclassified	81.8571	consistent	0.1846		0.1964
OG0003344	unclassified	unclassified	78.1429	consistent	0.2545		0.3701
OG0003345	tree1	tree1	89.7619	consistent	0.2446		0.8683
OG0003346	unclassified	unclassified	87.5238	consistent	0.2842
OG0003347	tree1	tree1	84.7619	consistent	0.1605		0.0869
OG0003348	tree1	tree1	88.0952	consistent	0.2416
OG0003349	unclassified	unclassified	80.2381	consistent	0.2459		0.2727
OG0003350	unclassified	unclassified	83	consistent	0.0886
OG0003351	tree1	tree1	95.2381	consistent	0.2441		0.1875
OG0003352	tree1	tree1	79.8095	consistent	0.2269		1.1191
OG0003353	tree1	tree1	94.9524	consistent	0.2157
OG0003354	unclassified	unclassified	80.6667	consistent	0.1657		0.4075
OG0003355	tree1	tree1	84.7143	consistent	0.2502	Hgt
OG0003357	unclassified	unclassified	86.7143	consistent	0.2433		0.1639
OG0003358	unclassified	unclassified	86.619	consistent	0.2413
OG0003359	unclassified	unclassified	85.7619	consistent	0.3524
OG0003360	tree1	tree1	90.8571	consistent	0.1591
OG0003361	tree1	tree1	83.381	consistent	0.1752		0.1642
OG0003362	unclassified	unclassified	76.8571	consistent	0.2514
OG0003363	tree1	tree1	90.0476	consistent	0.4106
OG0003364	unclassified	unclassified	90.2381	consistent	0.2222		0.2189
OG0003365	unclassified	unclassified	90.5714	consistent	0.2532		0.1193
OG0003366	unclassified	unclassified	79.3333	consistent	0.1896		0.0657
OG0003367	unclassified	unclassified	83.9524	consistent	0.1801		0.1079
OG0003368	unclassified	unclassified	84.5238	consistent	0.2402
OG0003369	tree3	tree3	92.8571	consistent	0.2607
OG0003370	tree1	tree1	85.381	consistent	0.2046
OG0003371	tree1	tree1	87.8095	consistent	0.3577
OG0003372	tree3	tree3	86.4762	consistent	0.1549		0.1799
OG0003373	unclassified	unclassified	79.3333	consistent	0.1553
OG0003374	tree1	tree1	86.381	consistent	0.2502
OG0003375	unclassified	unclassified	82.6667	consistent	0.2316
OG0003376	unclassified	unclassified	93.0952	consistent	0.2895		0.2385
OG0003377	unclassified	unclassified	86.2857	consistent	0.3664		0.6218
OG0003378	unclassified	unclassified	75.8095	consistent	0.1904		0.163
OG0003379	tree1	tree1	90.7143	consistent	0.2203
OG0003380	tree1	tree1	83.7143	consistent	0.2159		0.0366
OG0003381	unclassified	unclassified	78.5238	consistent	0.2715
OG0003382	tree2	tree2	81.3333	consistent	0.22		0.217
OG0003383	tree3	tree3	84.1429	consistent	0.2476		0.2794
OG0003384	tree3	tree1	90	un_consistent	0.3961
OG0003385	unclassified	unclassified	88.2381	consistent	0.2236		2.3257
OG0003386	tree1	tree1	89.0476	consistent	0.1991		0.1669
OG0003387	unclassified	tree1	81.6667	un_consistent	0.3449		1.6431
OG0003388	tree1	tree1	83.8095	consistent	0.1856	Hgt
OG0003389	tree2	tree2	91.5714	consistent	0.1709		0.3111
OG0003390	unclassified	unclassified	81.2857	consistent	0.0974
OG0003391	unclassified	unclassified	83.1905	consistent	0.1357
OG0003392	unclassified	unclassified	83.7143	consistent	0.2496
OG0003393	unclassified	unclassified	77.9048	consistent	0.1535		0.1029
OG0003394	unclassified	unclassified	85.4286	consistent	0.1171		0.098
OG0003395	tree1	tree1	80.1429	consistent	0.3145
OG0003396	unclassified	unclassified	88.0952	consistent	0.2097
OG0003397	unclassified	unclassified	91.0952	consistent	0.1933
OG0003398	unclassified	unclassified	76.4286	consistent	0.1382		0.4465
OG0003399	unclassified	unclassified	83.2381	consistent	0.1941	Hgt
OG0003400	unclassified	unclassified	86.5238	consistent	0.2138
OG0003401	unclassified	unclassified	87.8095	consistent	0.1561		1.2706
OG0003402	unclassified	unclassified	83.381	consistent	0.2395		0.3412
OG0003403	tree1	tree1	91.8095	consistent	0.1906
OG0003404	unclassified	unclassified	74.9048	consistent	0.0679		0.0334
OG0003405	tree1	tree1	93.0476	consistent	0.1542
OG0003406	tree1	tree1	80.2857	consistent	0.198		0.1306
OG0003408	unclassified	unclassified	86.7143	consistent	0.2149		0.1593
OG0003409	unclassified	unclassified	80.1429	consistent	0.1414		0.098
OG0003410	unclassified	unclassified	84.1429	consistent	0.2614
OG0003411	unclassified	unclassified	68.9048	consistent	0.0923		0.0697
OG0003412	unclassified	unclassified	82.8571	consistent	0.1874		0.1374
OG0003413	unclassified	unclassified	84	consistent	0.1128		0.1052
OG0003414	tree2	tree2	85.4286	consistent	0.2365
OG0003415	unclassified	unclassified	87.1905	consistent	0.2179
OG0003416	tree1	tree1	90.8095	consistent	0.2789
OG0003417	tree1	tree1	93.4286	consistent	0.1288		0.079
OG0003418	tree1	tree1	75.619	consistent	0.159		0.0508
OG0003419	unclassified	unclassified	84.2857	consistent	0.2103		0.3379
OG0003420	unclassified	unclassified	89.8571	consistent	0.195		0.1004
OG0003421	unclassified	unclassified	81.5238	consistent	0.1959		0.0405
OG0003422	unclassified	unclassified	83.619	consistent	0.1629		0.1305
OG0003423	unclassified	unclassified	83.9048	consistent	0.1974		0.0928
OG0003424	unclassified	unclassified	77.8571	consistent	0.1609		0.1409
OG0003425	unclassified	unclassified	83.9048	consistent	0.1672
OG0003426	tree1	tree1	90.4286	consistent	0.1841		0.1008
OG0003427	unclassified	unclassified	77.5238	consistent	0.213		0.255
OG0003428	tree1	tree1	86.8095	consistent	0.1912
OG0003429	tree1	tree1	90.5714	consistent	0.1907
OG0003430	tree3	tree3	92.4286	consistent	0.1975
OG0003431	unclassified	unclassified	80	consistent	0.1685		0.0705
OG0003432	unclassified	unclassified	94.5238	consistent	0.2477		4.4491
OG0003433	unclassified	unclassified	81.4286	consistent	0.2112		0.2463
OG0003434	unclassified	unclassified	91	consistent	0.292
OG0003435	unclassified	unclassified	86.9524	consistent	0.1887
OG0003436	unclassified	unclassified	83.7619	consistent	0.1795		0.25
OG0003437	unclassified	unclassified	91.1905	consistent	0.3424
OG0003438	unclassified	unclassified	88.619	consistent	0.1453		0.0916
OG0003440	tree3	tree3	93.2381	consistent	0.2324
OG0003441	tree3	tree3	84.9048	consistent	0.2355
OG0003442	unclassified	unclassified	70.7143	consistent	0.1649
OG0003443	unclassified	unclassified	81.4286	consistent	0.2422		0.2164
OG0003444	tree1	tree1	90.7143	consistent	0.2539
OG0003445	tree3	tree3	94.9524	consistent	0.4555
OG0003446	tree1	tree1	85.5238	consistent	0.1497
OG0003448	unclassified	unclassified	79.0476	consistent	0.3161
OG0003449	tree3	tree3	89.4762	consistent	0.12
OG0003450	tree3	tree3	85.0476	consistent	0.1882		0.1357
OG0003452	unclassified	unclassified	89.5714	consistent	0.1907		1.1297
OG0003453	tree1	tree1	95.0952	consistent	0.2916
OG0003454	unclassified	unclassified	83.2381	consistent	0.2411		0.203
OG0003455	unclassified	unclassified	91.5714	consistent	0.227		0.3589
OG0003456	unclassified	unclassified	85.8095	consistent	0.2772
OG0003457	unclassified	unclassified	80	consistent	0.2329		0.3185
OG0003458	tree3	tree3	91.1905	consistent	0.1673	Hgt
OG0003459	unclassified	unclassified	82.5238	consistent	0.1713		0.0962
OG0003460	tree2	tree3	75.619	un_consistent	0.1813
OG0003461	tree3	tree3	77.3333	consistent	0.1789
OG0003462	tree1	tree1	89.3333	consistent	0.267
OG0003463	tree1	tree1	89.4286	consistent	0.1709
OG0003464	unclassified	unclassified	85.8571	consistent	0.2592		0.1318
OG0003465	tree1	tree1	88.9524	consistent	0.2447
OG0003466	unclassified	unclassified	82.9524	consistent	0.1781		0.1483
OG0003467	tree2	tree1	85.1905	un_consistent	0.2277
OG0003468	tree2	tree2	89.7619	consistent	0.3724
OG0003469	tree1	tree1	86.0952	consistent	0.2034		0.0513
OG0003470	unclassified	unclassified	89.9524	consistent	0.2306
OG0003471	tree1	tree1	80.9524	consistent	0.2756
OG0003472	unclassified	unclassified	83.7143	consistent	0.1906
OG0003473	unclassified	unclassified	94.2381	consistent	0.2216		0.18
OG0003474	unclassified	unclassified	84.7143	consistent	0.3264
OG0003475	tree3	tree3	89.6667	consistent	0.3173		0.5763
OG0003476	tree1	tree1	91	consistent	0.2242
OG0003477	unclassified	unclassified	78.9524	consistent	0.1635	Hgt	0.2293
OG0003478	tree1	tree1	90.2857	consistent	0.2063		0.1912
OG0003479	unclassified	unclassified	86.1429	consistent	0.2407		0.3388
OG0003480	unclassified	unclassified	82.2857	consistent	0.1566		0.0974
OG0003481	unclassified	unclassified	92.2381	consistent	0.1413		0.0562
OG0003482	tree3	tree3	88.2381	consistent	0.1041		0.1607
OG0003483	tree1	tree1	84.619	consistent	0.2579
OG0003484	tree1	tree1	91.5238	consistent	0.2871		1.205
OG0003485	unclassified	unclassified	81.8095	consistent	0.1517		0.1119
OG0003486	unclassified	unclassified	83.381	consistent	0.1469		0.0366
OG0003487	tree3	tree3	86.8571	consistent	0.4117
OG0003488	tree1	tree1	82.619	consistent	0.3151
OG0003490	unclassified	unclassified	90.8571	consistent	0.2895
OG0003491	tree1	tree1	87	consistent	0.2921
OG0003492	tree1	tree1	83.9524	consistent	0.2062
OG0003493	tree1	tree1	83.1429	consistent	0.2252		0.0869
OG0003494	tree2	tree2	89.3333	consistent	0.2389
OG0003496	tree1	tree1	90.9524	consistent	0.3169
OG0003497	unclassified	unclassified	88.9524	consistent	0.2731		0.4801
OG0003498	tree2	tree2	85.8095	consistent	0.2321
OG0003500	tree1	tree1	85.2381	consistent	0.2295		0.1645
OG0003501	tree1	tree1	92.9524	consistent	0.3198
OG0003502	unclassified	unclassified	80.2381	consistent	0.1896
OG0003503	unclassified	unclassified	80.1429	consistent	0.172
OG0003504	unclassified	unclassified	83.0476	consistent	0.1511
OG0003505	tree1	tree1	87.8571	consistent	0.441
OG0003506	tree1	tree1	88.5238	consistent	0.201		0.2989
OG0003507	unclassified	unclassified	90.8095	consistent	0.1789		0.119
OG0003508	tree1	tree1	89.8095	consistent	0.3749	Hgt
OG0003509	unclassified	unclassified	80.9048	consistent	0.2774		0.1919
OG0003511	tree1	tree1	82.4286	consistent	0.2264	Hgt	0.1148
OG0003512	unclassified	unclassified	89.9524	consistent	0.2444		1.1848
OG0003513	unclassified	unclassified	78.7143	consistent	0.1361
OG0003514	tree1	tree1	93.7619	consistent	0.2337		0.1679
OG0003515	unclassified	unclassified	77.9048	consistent	0.2246		0.128
OG0003516	unclassified	unclassified	84.9048	consistent	0.4166		1.3244
OG0003517	tree1	tree1	85.9048	consistent	0.1411		0.1105
OG0003518	unclassified	unclassified	78	consistent	0.1928		0.2574
OG0003519	tree2	tree2	84.4286	consistent	0.2031		0.1882
OG0003520	unclassified	unclassified	77.5714	consistent	0.2077
OG0003521	unclassified	unclassified	85.8095	consistent	0.0894		0.1406
OG0003522	unclassified	unclassified	80.7143	consistent	0.3087		0.1599
OG0003523	unclassified	unclassified	89.0476	consistent	0.1518		0.125
OG0003524	tree1	tree1	90.7619	consistent	0.4037
OG0003525	tree1	tree1	86.6667	consistent	0.2294		0.1507
OG0003526	tree1	tree1	86.5714	consistent	0.206
OG0003527	tree1	tree1	90.7143	consistent	0.2938
OG0003528	tree1	tree1	77.8571	consistent	0.1347
OG0003529	unclassified	unclassified	85.5714	consistent	0.3484
OG0003530	unclassified	unclassified	85.5714	consistent	0.2448	Hgt
OG0003531	unclassified	unclassified	85.3333	consistent	0.2188		0.1607
OG0003532	tree1	tree1	88.0476	consistent	0.207		0.0879
OG0003533	tree1	tree1	92.9048	consistent	0.2641
OG0003534	tree3	tree3	84	consistent	0.2046		0.3043
OG0003535	tree1	tree1	85.0952	consistent	0.2177		0.1996
OG0003536	unclassified	unclassified	84.2381	consistent	0.1999
OG0003537	unclassified	unclassified	80.4762	consistent	0.2054
OG0003538	tree1	tree1	89.8095	consistent	0.1637		0.0877
OG0003539	unclassified	unclassified	90.7143	consistent	0.2258
OG0003540	tree3	tree3	95.3333	consistent	0.3174
OG0003541	tree1	tree1	89.1905	consistent	0.2196		0.1392
OG0003542	tree1	tree1	93.0476	consistent	0.2088
OG0003543	unclassified	unclassified	86	consistent	0.2717
OG0003544	tree1	tree1	93.1429	consistent	0.3149
OG0003545	tree1	tree3	82.381	un_consistent	0.338
OG0003546	tree1	tree1	83.0952	consistent	0.2143	Hgt	0.204
OG0003547	unclassified	unclassified	80.1429	consistent	0.1665
OG0003548	tree2	tree2	85.0476	consistent	0.2618		1.0096
OG0003549	unclassified	unclassified	79.2857	consistent	0.0453		0.0547
OG0003550	unclassified	unclassified	85.8095	consistent	0.2334
OG0003551	unclassified	unclassified	81.2381	consistent	0.0867		0.1234
OG0003552	unclassified	unclassified	80.4762	consistent	0.3368
OG0003553	unclassified	unclassified	71.9524	consistent	0.1357		0.1008
OG0003554	tree3	tree3	96.0476	consistent	0.4153
OG0003555	unclassified	unclassified	85	consistent	0.2173
OG0003556	tree1	tree1	77.2857	consistent	0.1764
OG0003557	tree1	tree1	78	consistent	0.3332
OG0003558	unclassified	unclassified	78.7143	consistent	0.0492		0.0666
OG0003559	unclassified	unclassified	85.381	consistent	0.2165
OG0003561	unclassified	unclassified	93.381	consistent	0.2548
OG0003562	tree1	tree1	83.1905	consistent	0.1871		0.1657
OG0003563	tree1	tree1	91.9048	consistent	0.1681		0.1905
OG0003564	unclassified	unclassified	88.1429	consistent	0.1686
OG0003565	unclassified	unclassified	89.4286	consistent	0.1678		0.0864
OG0003566	tree3	tree3	81.5238	consistent	0.1246
OG0003570	tree3	tree3	87.7143	consistent	0.256	Hgt
OG0003571	tree3	tree3	83.2857	consistent	0.3532
OG0003572	unclassified	unclassified	86.0952	consistent	0.126		0.139
OG0003573	tree1	tree1	89.1905	consistent	0.2972		0.3993
OG0003574	tree3	tree3	87.5714	consistent	0.2238
OG0003575	unclassified	unclassified	80.4762	consistent	0.2942		0.1421
OG0003576	tree1	tree1	90.8095	consistent	0.263
OG0003577	tree3	tree3	89.0476	consistent	0.2402
OG0003578	tree2	tree2	78.7143	consistent	0.1519		0.0608
OG0003579	tree2	tree3	77.0476	un_consistent	0.2373		0.2955
OG0003580	unclassified	unclassified	79.1429	consistent	0.1618		0.0737
OG0003581	unclassified	unclassified	79.7143	consistent	0.1267		0.0216
OG0003582	tree1	tree1	92.9048	consistent	0.2697
OG0003583	tree1	tree1	94	consistent	0.2101		0.4703
OG0003584	tree2	tree2	83.4762	consistent	0.3328
OG0003585	tree1	tree1	93.2857	consistent	0.1798
OG0003586	unclassified	unclassified	79.1429	consistent	0.1615		0.1737
OG0003587	unclassified	unclassified	90.8095	consistent	0.1448		0.0846
OG0003589	tree3	tree3	84.8571	consistent	0.1762		0.0506
OG0003590	unclassified	unclassified	84.2381	consistent	0.3864		0.1249
OG0003591	tree3	tree3	88.9524	consistent	0.2162
OG0003592	tree3	tree3	91.9524	consistent	0.2247		0.2109
OG0003593	tree3	tree3	87.1429	consistent	0.2766
OG0003594	unclassified	unclassified	89.9524	consistent	0.1531	Hgt	0.2299
OG0003595	tree1	tree1	91.1905	consistent	0.2278		0.1408
OG0003596	tree1	tree1	86.8571	consistent	0.2348
OG0003597	unclassified	unclassified	84.2381	consistent	0.2361
OG0003598	tree1	tree1	87.2381	consistent	0.2114		0.2243
OG0003600	tree3	tree3	84.8095	consistent	0.2517		0.265
OG0003601	tree1	tree1	88.2857	consistent	0.2249
OG0003602	tree1	tree1	92.7619	consistent	0.1834		0.1228
OG0003603	tree1	tree1	91.3333	consistent	0.2634		0.1254
OG0003604	unclassified	unclassified	84.619	consistent	0.2483
OG0003606	unclassified	unclassified	86.5714	consistent	0.1026		0.035
OG0003607	tree3	tree3	83.1429	consistent	0.2275		0.0086
OG0003608	tree3	tree3	90.4762	consistent	0.1847		0.1789
OG0003609	unclassified	unclassified	83.8095	consistent	0.1996		0.1101
OG0003610	tree2	tree2	78.3333	consistent	0.1419		0.137
OG0003611	tree1	tree1	86.1429	consistent	0.1794		0.1268
OG0003612	unclassified	unclassified	86.619	consistent	0.2214		0.0521
OG0003613	tree1	tree1	88.8095	consistent	0.1768
OG0003614	tree1	tree1	91.8095	consistent	0.2687		0.123
OG0003615	tree1	tree1	90.0476	consistent	0.2192		0.1717
OG0003616	tree1	tree1	76.2857	consistent	0.1587		0.182
OG0003617	tree2	tree2	85.1905	consistent	0.1381		0.1187
OG0003618	tree1	tree1	88.2381	consistent	0.2385		0.1033
OG0003619	unclassified	unclassified	78.7143	consistent	0.2034		0.0837
OG0003620	tree3	tree3	82.2857	consistent	0.1706		0.149
OG0003621	tree1	tree1	84.8571	consistent	0.4342		1.4457
OG0003622	unclassified	unclassified	80.2857	consistent	0.1036
OG0003623	tree3	tree3	88.8571	consistent	0.3271
OG0003624	unclassified	unclassified	87.8095	consistent	0.1929		0.0913
OG0003625	tree1	tree1	87.7143	consistent	0.386
OG0003626	tree3	tree3	93.0952	consistent	0.2192		0.1663
OG0003627	unclassified	unclassified	82.8571	consistent	0.2331
OG0003628	unclassified	unclassified	93.6667	consistent	0.3554	Hgt
OG0003629	unclassified	unclassified	89.3333	consistent	0.2345
OG0003630	tree3	tree3	83.8571	consistent	0.2181		0.22
OG0003631	unclassified	unclassified	81.1429	consistent	0.1636		0.1352
OG0003632	unclassified	unclassified	85.3333	consistent	0.1622		0.1532
OG0003633	tree1	tree1	84.6667	consistent	0.234
OG0003634	tree1	tree1	85.381	consistent	0.2169		0.1151
OG0003635	tree1	tree1	91.9524	consistent	0.2366		0.2321
OG0003636	unclassified	unclassified	82.7619	consistent	0.1757		0.0169
OG0003638	unclassified	unclassified	83	consistent	0.1159		0.0898
OG0003639	unclassified	unclassified	88.1905	consistent	0.1572		0.0943
OG0003640	unclassified	unclassified	82.6667	consistent	0.1937		0.1564
OG0003641	tree1	tree1	84.381	consistent	0.2001		0.1965
OG0003642	tree2	tree2	88.1429	consistent	0.4012
OG0003643	tree1	tree1	93.8571	consistent	0.2027
OG0003644	tree1	tree1	91.5714	consistent	0.2221
OG0003645	tree1	tree1	96.1429	consistent	0.2479		0.8415
OG0003646	tree1	tree1	84.7619	consistent	0.1863		0.3032
OG0003647	unclassified	unclassified	89.1429	consistent	0.1187		0.0501
OG0003648	tree1	tree1	79.6667	consistent	0.1923		0.3143
OG0003649	tree2	tree2	84.3333	consistent	0.1812
OG0003650	unclassified	unclassified	82.8095	consistent	0.2241		0.1839
OG0003651	tree1	tree1	92.4762	consistent	0.2283		0.1401
OG0003652	tree3	unclassified	77.5238	un_consistent	0.1479
OG0003653	tree1	tree1	75.1905	consistent	0.2152		0.1909
OG0003654	tree1	tree1	79.9048	consistent	0.1372		0.2231
OG0003655	unclassified	unclassified	74.1905	consistent	0.3558
OG0003656	unclassified	unclassified	83.4286	consistent	0.1988		0.2139
OG0003657	unclassified	unclassified	89	consistent	0.1921		0.3079
OG0003658	tree1	tree1	80.8095	consistent	0.1547		0.1266
OG0003660	tree2	tree2	88.0952	consistent	0.3098		0.8265
OG0003661	tree1	tree1	92.3333	consistent	0.204		0.1808
OG0003662	tree1	tree1	95.0476	consistent	0.2014		0.163
OG0003663	unclassified	unclassified	86.6667	consistent	0.2571		0.1188
OG0003664	unclassified	unclassified	87.8095	consistent	0.2622
OG0003665	tree1	tree1	94.0476	consistent	0.2328		0.2678
OG0003666	tree1	tree1	77.3333	consistent	0.3134		0.3233
OG0003667	tree1	tree1	78.2857	consistent	0.3453
OG0003668	tree1	tree1	88.7619	consistent	0.258		0.115
OG0003669	tree1	tree1	89.5238	consistent	0.1622		0.1308
OG0003670	unclassified	unclassified	94.9524	consistent	0.3539		0.4895
OG0003671	tree1	tree1	91.4762	consistent	0.3437
OG0003672	tree2	tree1	84.1905	un_consistent	0.2006
OG0003673	unclassified	unclassified	90.9048	consistent	0.1942		0.2431
OG0003674	unclassified	unclassified	87.7143	consistent	0.1738		0.1193
OG0003675	tree1	tree1	90.1429	consistent	0.378
OG0003676	unclassified	unclassified	77.6667	consistent	0.311
OG0003677	unclassified	unclassified	78.2857	consistent	0.2677		0.3109
OG0003678	unclassified	unclassified	75.4286	consistent	0.1544		0.1361
OG0003679	unclassified	unclassified	86.2381	consistent	0.3027
OG0003680	tree1	tree1	82.4286	consistent	0.2295
OG0003682	tree1	tree1	87.9524	consistent	0.3022
OG0003683	tree3	tree3	88.9048	consistent	0.2709
OG0003684	tree1	tree1	83.7619	consistent	0.173		0.101
OG0003685	unclassified	unclassified	76.7143	consistent	0.1025		0.0028
OG0003688	unclassified	unclassified	92.3333	consistent	0.2688
OG0003689	unclassified	unclassified	81.619	consistent	0.2683
OG0003690	tree3	tree3	95.9048	consistent	0.1656		0.154
OG0003691	tree3	tree3	85.6667	consistent	0.1489		0.11
OG0003692	unclassified	unclassified	74	consistent	0.3696		1.3921
OG0003694	unclassified	unclassified	73.8095	consistent	0.134		0.1564
OG0003696	unclassified	unclassified	82.8571	consistent	0.1548
OG0003697	tree1	tree1	86.5714	consistent	0.2472
OG0003699	unclassified	unclassified	78.8095	consistent	0.2054		0.1568
OG0003700	unclassified	unclassified	75.1905	consistent	0.1188		0.0576
OG0003701	tree1	tree1	87.6667	consistent	0.2278
OG0003702	tree1	tree1	91.0476	consistent	0.1859		0.1251
OG0003703	tree1	tree1	85.7619	consistent	0.1627
OG0003704	unclassified	unclassified	84.5714	consistent	0.1594		0.2209
OG0003705	unclassified	unclassified	79.619	consistent	0.2023		0.1704
OG0003706	unclassified	unclassified	89	consistent	0.1832
OG0003707	unclassified	unclassified	80.381	consistent	0.2111		0.2305
OG0003708	unclassified	unclassified	80.1905	consistent	0.1641		0.2402
OG0003709	unclassified	unclassified	88.1429	consistent	0.1541
OG0003710	tree3	tree3	83.381	consistent	0.07		0.2026
OG0003711	unclassified	unclassified	73.2381	consistent	0.2467		0.3708
OG0003712	tree1	tree1	95.381	consistent	0.2653		0.3945
OG0003713	unclassified	unclassified	80.8571	consistent	0.1241
OG0003714	tree3	tree3	88.2857	consistent	0.2519
OG0003715	tree1	tree1	93.6667	consistent	0.2926		1.9894
OG0003716	unclassified	unclassified	84	consistent	0.2539
OG0003717	unclassified	unclassified	85.4286	consistent	0.179		0.1829
OG0003718	unclassified	unclassified	77.5714	consistent	0.1653		0.1706
OG0003719	tree1	tree1	94.2857	consistent	0.2118		0.124
OG0003720	tree1	tree1	88.8571	consistent	0.2878
OG0003721	unclassified	unclassified	86.7143	consistent	0.1702		0.0846
OG0003722	unclassified	unclassified	85.5714	consistent	0.1575
OG0003723	unclassified	unclassified	87.0952	consistent	0.2321
OG0003724	unclassified	unclassified	81	consistent	0.1168		0.0467
OG0003725	unclassified	unclassified	83.2857	consistent	0.1397
OG0003726	unclassified	unclassified	90.8571	consistent	0.1915		0.1655
OG0003727	tree1	tree1	83.3333	consistent	0.3736
OG0003728	unclassified	unclassified	69.9524	consistent	0.1443		0.1636
OG0003729	tree1	tree1	90.3333	consistent	0.2187		0.1105
OG0003730	unclassified	unclassified	75.2381	consistent	0.1522		0.1282
OG0003731	unclassified	unclassified	81.4762	consistent	0.2754
OG0003732	unclassified	unclassified	87.4286	consistent	0.2704		0.1699
OG0003733	tree1	tree1	80.4286	consistent	0.169		0.1155
OG0003734	tree3	tree3	90.9048	consistent	0.2849
OG0003735	unclassified	unclassified	86.5714	consistent	0.2131
OG0003736	tree1	tree1	79.8095	consistent	0.2005		0.1919
OG0003737	unclassified	unclassified	87.4762	consistent	0.2139
OG0003738	unclassified	unclassified	83.9048	consistent	0.2181		0.1072
OG0003740	unclassified	unclassified	80.4762	consistent	0.1176		0.1409
OG0003742	unclassified	unclassified	76.5714	consistent	0.1732		0.2051
OG0003743	unclassified	unclassified	80.0952	consistent	0.2073
OG0003744	unclassified	unclassified	78.8571	consistent	0.4136
OG0003745	unclassified	unclassified	82.619	consistent	0.2711
OG0003746	tree2	tree2	90.5238	consistent	0.2976		0.236
OG0003747	unclassified	unclassified	78.7619	consistent	0.1787		0.1381
OG0003748	unclassified	unclassified	80.1429	consistent	0.1711
OG0003749	unclassified	unclassified	73.7143	consistent	0.1882		0.1404
OG0003750	unclassified	unclassified	90.2381	consistent	0.2176		0.1695
OG0003751	tree1	tree1	83.4762	consistent	0.3055		0.9995
OG0003752	unclassified	unclassified	80.0476	consistent	0.2597		0.1352
OG0003753	unclassified	unclassified	92.9048	consistent	0.2997
OG0003754	tree1	tree1	86.7619	consistent	0.3113		2.7452
OG0003756	tree2	tree2	82.1429	consistent	0.2187		0.1409
OG0003757	tree3	tree3	88.3333	consistent	0.2629
OG0003758	unclassified	unclassified	77.2857	consistent	0.2163
OG0003759	unclassified	unclassified	72.2381	consistent	0.2583		0.1088
OG0003760	unclassified	unclassified	84.6667	consistent	0.1266		0.1044
OG0003761	tree3	tree3	91.6667	consistent	0.2241
OG0003762	unclassified	unclassified	92	consistent	0.207		0.1309
OG0003763	unclassified	unclassified	76.6667	consistent	0.1547		0.1448
OG0003764	tree1	tree1	90.2381	consistent	0.1936
OG0003765	unclassified	unclassified	84.1429	consistent	0.1646		0.1276
OG0003766	unclassified	unclassified	83.619	consistent	0.1937		0.1579
OG0003767	tree1	tree1	76.8095	consistent	0.1806		0.2716
OG0003768	unclassified	unclassified	80.5238	consistent	0.2907		0.2966
OG0003769	unclassified	unclassified	83.5714	consistent	0.1721
OG0003770	tree1	tree1	88.9524	consistent	0.2374
OG0003771	unclassified	unclassified	81.0476	consistent	0.1368		0.1548
OG0003772	unclassified	unclassified	76.3333	consistent	0.1037		0.2989
OG0003773	tree1	tree1	86.0952	consistent	0.3255
OG0003774	unclassified	unclassified	79.1429	consistent	0.1775		0.0774
OG0003776	unclassified	unclassified	92.8095	consistent	0.2196
OG0003777	tree3	tree3	86.2857	consistent	0.1848		0.0735
OG0003778	unclassified	unclassified	74.6667	consistent	0.1184		0.2438
OG0003779	tree3	tree3	88.1429	consistent	0.2229		0.1115
OG0003781	unclassified	unclassified	92.9048	consistent	0.2105		0.1631
OG0003782	tree1	tree1	92	consistent	0.2327
OG0003783	tree2	tree2	84.5714	consistent	0.3273
OG0003784	unclassified	unclassified	84.3333	consistent	0.1883
OG0003785	unclassified	unclassified	81.7143	consistent	0.181
OG0003786	unclassified	unclassified	78.6667	consistent	0.2378		0.1035
OG0003787	unclassified	unclassified	82.381	consistent	0.1676		0.0706
OG0003788	unclassified	unclassified	84.1905	consistent	0.1503		0.0868
OG0003789	unclassified	unclassified	87.7143	consistent	0.2419		2.2959
OG0003790	tree1	tree1	91.8571	consistent	0.1872
OG0003791	tree3	tree3	93.7143	consistent	0.4062
OG0003792	unclassified	unclassified	82.1429	consistent	0.1396		0.0832
OG0003794	tree3	tree3	92.9524	consistent	0.235		0.1914
OG0003795	tree1	tree1	89.8571	consistent	0.1761
OG0003796	tree1	tree1	85.1429	consistent	0.2144
OG0003797	unclassified	unclassified	87.4762	consistent	0.1953
OG0003798	tree1	tree1	86.381	consistent	0.2318
OG0003799	tree3	tree3	81.4286	consistent	0.2301
OG0003800	unclassified	unclassified	81	consistent	0.1165		0.2608
OG0003801	tree1	tree1	89.1905	consistent	0.276
OG0003802	unclassified	unclassified	79.7619	consistent	0.1425		0.155
OG0003803	tree3	tree3	89.0952	consistent	0.2161
OG0003804	unclassified	unclassified	80.5238	consistent	0.2027		0.2074
OG0003805	tree1	tree1	79.7619	consistent	0.1758
OG0003806	tree1	tree1	92.1429	consistent	0.2322
OG0003807	unclassified	unclassified	86.5714	consistent	0.2058		0.0838
OG0003808	tree3	tree3	79.9524	consistent	0.2371		0.2572
OG0003809	unclassified	unclassified	80.0476	consistent	0.216
OG0003810	tree2	tree2	85	consistent	0.2614		0.4843
OG0003811	tree3	tree3	83.4286	consistent	0.2175
OG0003812	unclassified	unclassified	75.2857	consistent	0.1725		0.752
OG0003813	tree1	tree1	91.9048	consistent	0.1969		0.1352
OG0003814	tree1	tree1	86.619	consistent	0.1848
OG0003815	unclassified	unclassified	83.1429	consistent	0.3061
OG0003816	tree1	tree1	87.2857	consistent	0.2747
OG0003817	unclassified	unclassified	76.6667	consistent	0.2543		0.5548
OG0003818	tree1	tree1	87	consistent	0.1765		0.1299
OG0003819	unclassified	unclassified	89.3333	consistent	0.1989
OG0003820	unclassified	unclassified	76.619	consistent	0.153
OG0003821	tree1	tree1	91.0476	consistent	0.1527		0.2588
OG0003822	unclassified	unclassified	86.5714	consistent	0.2086		1.4636
OG0003823	tree1	tree1	93.7619	consistent	0.236
OG0003824	unclassified	unclassified	81.4762	consistent	0.1405
OG0003825	unclassified	unclassified	76.2857	consistent	0.1541		0.1711
OG0003826	unclassified	unclassified	82.8095	consistent	0.2394		0.2886
OG0003827	tree1	tree1	90.8095	consistent	0.2097
OG0003828	tree1	tree1	86	consistent	0.2834
OG0003829	unclassified	unclassified	87.0952	consistent	0.1977
OG0003830	tree1	tree1	90.5714	consistent	0.1607		0.1813
OG0003831	tree1	tree1	88.7143	consistent	0.2754
OG0003832	tree3	tree3	85.9048	consistent	0.2324		0.457
OG0003833	unclassified	unclassified	82.5714	consistent	0.1622
OG0003834	unclassified	unclassified	89.5238	consistent	0.2402
OG0003836	unclassified	unclassified	72	consistent	0.2811
OG0003837	tree1	tree1	84.4762	consistent	0.1843		0.1094
OG0003838	unclassified	unclassified	84.9524	consistent	0.2126		0.1253
OG0003839	unclassified	unclassified	84.381	consistent	0.1344		0.2019
OG0003840	unclassified	unclassified	89.7619	consistent	0.1749		0.3275
OG0003841	unclassified	unclassified	80.2857	consistent	0.2315		0.4225
OG0003842	tree1	tree1	93.1429	consistent	0.2446		0.5034
OG0003843	tree1	tree1	90.0476	consistent	0.238
OG0003844	tree2	tree2	83.6667	consistent	0.2707		0.3817
OG0003845	unclassified	unclassified	92.381	consistent	0.1988
OG0003846	unclassified	unclassified	80.1429	consistent	0.1187		0.079
OG0003847	unclassified	unclassified	82.6667	consistent	0.1783
OG0003848	unclassified	unclassified	64.381	consistent	0.0635
OG0003849	unclassified	unclassified	78.8095	consistent	0.1549		0.0917
OG0003850	unclassified	unclassified	90.5238	consistent	0.1775		0.1852
OG0003851	unclassified	unclassified	77.2857	consistent	0.2252		0.1661
OG0003852	unclassified	unclassified	83.1905	consistent	0.1756		0.1663
OG0003853	tree3	tree3	94.0476	consistent	0.2736		0.2595
OG0003854	tree1	tree1	86.0476	consistent	0.1832		0.1287
OG0003855	tree1	tree1	92.2857	consistent	0.2331		0.0774
OG0003856	tree3	tree3	81.8095	consistent	0.1796		0.1513
OG0003857	unclassified	unclassified	87.619	consistent	0.1757		0.1009
OG0003858	unclassified	unclassified	89.4762	consistent	0.1529		0.3582
OG0003859	unclassified	unclassified	86.5714	consistent	0.2094
OG0003860	tree1	tree1	90.9524	consistent	0.2182
OG0003861	tree1	tree1	92.9524	consistent	0.1663
OG0003862	tree3	tree3	79.4286	consistent	0.2085
OG0003863	unclassified	unclassified	83.7619	consistent	0.1621
OG0003864	unclassified	unclassified	87.8571	consistent	0.223
OG0003865	tree1	tree1	90.4286	consistent	0.1904		0.1753
OG0003866	tree1	tree1	93.0952	consistent	0.1983		0.1373
OG0003867	tree1	tree1	82.5238	consistent	0.2012
OG0003868	tree1	tree1	91.7619	consistent	0.206		0.1026
OG0003869	unclassified	unclassified	86.8571	consistent	0.3877		0.7073
OG0003870	unclassified	unclassified	84.4762	consistent	0.2019		0.0969
OG0003871	tree1	tree1	87.3333	consistent	0.1162		0.0648
OG0003872	unclassified	unclassified	82.9048	consistent	0.1779		0.1781
OG0003873	unclassified	unclassified	79.1429	consistent	0.1683		0.2448
OG0003874	unclassified	unclassified	81.619	consistent	0.2741
OG0003875	unclassified	unclassified	89.381	consistent	0.2042
OG0003876	unclassified	unclassified	80.7143	consistent	0.2004
OG0003877	tree1	tree1	81.0952	consistent	0.1606		0.025
OG0003878	unclassified	unclassified	92.619	consistent	0.2469		0.1857
OG0003879	tree2	tree2	77.5714	consistent	0.1489		2.9781
OG0003880	tree3	tree3	80.9524	consistent	0.163		0.1207
OG0003882	tree1	tree1	86.5714	consistent	0.1398
OG0003884	unclassified	unclassified	77.9048	consistent	0.1335		0.1707
OG0003885	tree1	tree1	92.5714	consistent	0.1953
OG0003886	unclassified	unclassified	85.7619	consistent	0.1751
OG0003887	tree1	tree1	91	consistent	0.208		0.1548
OG0003888	unclassified	unclassified	89.2857	consistent	0.2623
OG0003889	tree3	tree3	82.381	consistent	0.1488		0.0778
OG0003890	unclassified	unclassified	68.4286	consistent	0.1722		0.4044
OG0003891	tree1	tree1	92.0952	consistent	0.2134		0.1392
OG0003892	unclassified	unclassified	77.0952	consistent	0.2111
OG0003893	unclassified	unclassified	88.8571	consistent	0.1849
OG0003894	unclassified	unclassified	89.5238	consistent	0.1913
OG0003896	unclassified	unclassified	80.381	consistent	0.1858		0.0835
OG0003897	unclassified	unclassified	75.8571	consistent	0.2107
OG0003898	tree2	tree2	89.7143	consistent	0.1908
OG0003899	tree3	tree3	89.9048	consistent	0.2062		0.1741
OG0003900	tree1	tree1	86.2857	consistent	0.168		0.2478
OG0003901	tree1	tree1	84.2857	consistent	0.1595		0.2235
OG0003903	unclassified	unclassified	86.6667	consistent	0.2043		0.2234
OG0003904	tree3	tree3	83.1905	consistent	0.1617
OG0003905	tree1	tree1	93.2381	consistent	0.2134
OG0003906	tree1	tree1	78.5714	consistent	0.1432		0.0673
OG0003907	unclassified	unclassified	90.381	consistent	0.1591		0.1587
OG0003908	tree1	tree1	86.4286	consistent	0.2546
OG0003909	tree1	tree1	93.7143	consistent	0.1973	Hgt	0.1642
OG0003910	unclassified	unclassified	82.9048	consistent	0.2457
OG0003911	tree1	tree1	93.619	consistent	0.1998		0.0866
OG0003912	unclassified	unclassified	79.2857	consistent	0.2511		0.1333
OG0003913	tree1	tree1	97.2381	consistent	0.2947
OG0003914	tree1	tree1	94.7143	consistent	0.2014		0.2808
OG0003915	tree1	tree1	85.2381	consistent	0.3002
OG0003916	unclassified	unclassified	84.4762	consistent	0.1197		0.0795
OG0003917	tree1	tree1	85.8571	consistent	0.2509		0.2704
OG0003918	tree1	unclassified	81.7143	un_consistent	0.215		0.3961
OG0003919	unclassified	unclassified	83.8571	consistent	0.1756		0.158
OG0003920	tree1	tree1	85.8571	consistent	0.177		0.146
OG0003921	unclassified	unclassified	78.5238	consistent	0.1789
OG0003922	unclassified	unclassified	86.1905	consistent	0.258		0.531
OG0003923	tree3	tree3	73.7143	consistent	0.1041		0.0843
OG0003924	tree1	tree1	92.8571	consistent	0.2231		0.1419
OG0003925	unclassified	unclassified	84.381	consistent	0.385
OG0003926	tree1	tree1	76.0952	consistent	0.1833		0.186
OG0003927	tree1	tree1	83.2381	consistent	0.2147		0.2064
OG0003928	tree1	tree1	94.2381	consistent	0.2009
OG0003929	tree3	tree3	84.4286	consistent	0.2664		0.5001
OG0003930	unclassified	unclassified	90.1429	consistent	0.2312		0.2452
OG0003931	unclassified	unclassified	81.619	consistent	0.2
OG0003932	tree1	tree1	95.3333	consistent	0.2718
OG0003933	tree1	tree1	84.8571	consistent	0.2486		2.0936
OG0003934	tree1	tree1	91.5714	consistent	0.2362		0.1333
OG0003935	tree1	tree1	87.0476	consistent	0.2774		1.2044
OG0003936	tree1	tree1	79.1905	consistent	0.1798
OG0003937	unclassified	unclassified	80.7619	consistent	0.2344	Hgt	0.119
OG0003938	unclassified	unclassified	76	consistent	0.1454	Hgt	0.1353
OG0003939	unclassified	unclassified	90.1905	consistent	0.2218		0.1688
OG0003940	unclassified	unclassified	84.3333	consistent	0.2033	Hgt	0.2317
OG0003941	unclassified	unclassified	85.4286	consistent	0.1995		0.1838
OG0003942	unclassified	unclassified	85.381	consistent	0.1084		0.0789
OG0003943	tree1	tree1	87.9524	consistent	0.1344	Hgt	0.2369
OG0003944	tree1	tree1	88.5714	consistent	0.1824		0.4486
OG0003945	tree3	tree3	93.2381	consistent	0.4206
OG0003946	unclassified	unclassified	85.5714	consistent	0.2481
OG0003947	unclassified	unclassified	83.6667	consistent	0.3888
OG0003948	unclassified	unclassified	90.8095	consistent	0.2561
OG0003949	unclassified	unclassified	84.9048	consistent	0.1998		0.6016
OG0003951	unclassified	unclassified	92.6667	consistent	0.2327		0.1716
OG0003952	unclassified	tree1	89.7619	un_consistent	0.1641
OG0003953	tree1	tree1	89.2857	consistent	0.2703
OG0003954	tree1	tree1	89.4286	consistent	0.2187		0.1772
OG0003955	tree3	tree3	82.4286	consistent	0.3154
OG0003956	unclassified	unclassified	85.3333	consistent	0.1966		0.3148
OG0003957	unclassified	unclassified	95.0476	consistent	0.2013
OG0003958	unclassified	unclassified	92.2857	consistent	0.3259
OG0003959	tree1	tree1	89.8571	consistent	0.2877
OG0003960	tree1	tree1	84.3333	consistent	0.2184		0.9551
OG0003961	unclassified	unclassified	74.1429	consistent	0.1295		0.151
OG0003962	tree1	tree1	87.381	consistent	0.2344
OG0003963	tree1	tree1	85.381	consistent	0.2454
OG0003964	unclassified	unclassified	73.9048	consistent	0.21
OG0003965	tree1	tree1	93.8571	consistent	0.1859		0.4571
OG0003966	tree2	tree2	87.9524	consistent	0.2543
OG0003967	unclassified	unclassified	68.4762	consistent	0.2086		0.1445
OG0003968	unclassified	unclassified	76.0476	consistent	0.1989		0.1486
OG0003969	tree3	tree3	91.8095	consistent	0.21
OG0003970	unclassified	unclassified	88.9048	consistent	0.3351		1.0277
OG0003971	unclassified	unclassified	85.2381	consistent	0.1198		0.1927
OG0003972	tree1	tree1	88.7143	consistent	0.14		0.0407
OG0003973	unclassified	unclassified	83.1905	consistent	0.2228		0.0932
OG0003974	tree1	tree1	87.5238	consistent	0.2031
OG0003975	unclassified	unclassified	72.381	consistent	0.1567		0.3086
OG0003976	tree1	tree1	82.6667	consistent	0.1667
OG0003977	tree3	tree3	81.4762	consistent	0.2016		0.1484
OG0003978	tree1	tree1	89.6667	consistent	0.3836
OG0003979	tree1	tree1	91.7619	consistent	0.2005		0.0623
OG0003980	unclassified	unclassified	87.4762	consistent	0.2339
OG0003981	unclassified	unclassified	87.0476	consistent	0.2747		0.1003
OG0003982	unclassified	unclassified	76.6667	consistent	0.2073
OG0003984	unclassified	unclassified	80.8095	consistent	0.2573		0.3475
OG0003985	unclassified	unclassified	87.7143	consistent	0.2389
OG0003987	unclassified	unclassified	87.0952	consistent	0.2368		0.1747
OG0003988	tree1	tree1	79.381	consistent	0.0742		0.1391
OG0003990	unclassified	unclassified	81.7143	consistent	0.196		0.1252
OG0003991	unclassified	unclassified	80	consistent	0.1059
OG0003992	unclassified	unclassified	83.6667	consistent	0.1673		0.1952
OG0003993	tree1	tree1	89.8095	consistent	0.3188
OG0003994	unclassified	unclassified	81.6667	consistent	0.1859
OG0003995	tree1	tree1	81.0476	consistent	0.1824		0.0798
OG0003996	tree3	tree3	89.381	consistent	0.3255
OG0003997	tree1	tree1	91.9048	consistent	0.304
OG0003998	tree1	tree1	91.0952	consistent	0.3176		0.9569
OG0003999	unclassified	unclassified	86.1905	consistent	0.2535
OG0004000	tree2	tree2	84.5714	consistent	0.2768		0.251
OG0004001	unclassified	unclassified	80.619	consistent	0.2684		0.4218
OG0004002	tree2	tree2	90	consistent	0.2266
OG0004003	tree1	tree1	85.8095	consistent	0.1823
OG0004004	unclassified	unclassified	86.6667	consistent	0.2732
OG0004005	unclassified	unclassified	81.7143	consistent	0.1836		0.291
OG0004006	unclassified	unclassified	87.7619	consistent	0.2125		0.1725
OG0004007	unclassified	unclassified	81.3333	consistent	0.1177		0.0388
OG0004009	tree3	tree3	85.4286	consistent	0.2021
OG0004010	unclassified	unclassified	90.5714	consistent	0.1599		0.0626
OG0004011	unclassified	unclassified	86.6667	consistent	0.2599
OG0004012	tree1	tree1	87.5714	consistent	0.2355
OG0004013	unclassified	unclassified	79.5238	consistent	0.1524		0.0864
OG0004014	tree2	tree1	78.4286	un_consistent	0.2783		0.7532
OG0004015	tree1	tree1	93.5238	consistent	0.1747		0.0849
OG0004016	unclassified	unclassified	92.381	consistent	0.2207
OG0004017	unclassified	unclassified	88.4762	consistent	0.221	Hgt
OG0004018	unclassified	unclassified	86.7619	consistent	0.1615		0.0683
OG0004019	tree1	tree1	83.0952	consistent	0.2112		0.243
OG0004021	unclassified	unclassified	78.381	consistent	0.1471		0.1043
OG0004023	tree3	tree3	83.0476	consistent	0.2178
OG0004024	unclassified	unclassified	93.619	consistent	0.3557		1.428
OG0004025	tree1	tree1	87.6667	consistent	0.2119
OG0004026	unclassified	unclassified	86.9524	consistent	0.1647
OG0004028	unclassified	unclassified	91.4762	consistent	0.2045
OG0004029	unclassified	unclassified	69.8571	consistent	0.1771
OG0004030	unclassified	tree3	92.1905	un_consistent	0.4578
OG0004031	unclassified	unclassified	81.8095	consistent	0.2615	Hgt	0.2936
OG0004032	tree3	tree3	82.2857	consistent	0.2313		0.2807
OG0004033	unclassified	unclassified	87.381	consistent	0.2009		0.1593
OG0004034	tree1	tree1	89.9048	consistent	0.3535
OG0004035	unclassified	unclassified	76.3333	consistent	0.213
OG0004036	unclassified	unclassified	90.0476	consistent	0.2965
OG0004037	tree3	tree3	81	consistent	0.2791
OG0004038	tree1	tree1	82.8571	consistent	0.2113
OG0004039	tree1	tree1	87.9048	consistent	0.2172		0.1425
OG0004040	tree1	tree1	93.2857	consistent	0.2374		2.835
OG0004041	tree1	tree1	77.0476	consistent	0.1461		0.0911
OG0004042	unclassified	unclassified	85.0476	consistent	0.1747
OG0004043	unclassified	unclassified	81.7619	consistent	0.1989
OG0004044	tree3	tree1	87	un_consistent	0.2859
OG0004045	tree1	tree1	98	consistent	0.2107		0.2661
OG0004046	tree3	tree3	90.1905	consistent	0.0884	Hgt	0.1111
OG0004047	tree1	tree1	91.9048	consistent	0.2494		0.1098
OG0004048	tree1	tree1	93.2381	consistent	0.1952		0.13
OG0004049	tree1	tree1	92.5714	consistent	0.193		0.0805
OG0004050	unclassified	unclassified	80.0952	consistent	0.1339
OG0004051	tree1	tree1	94.6667	consistent	0.3191		1.2407
OG0004052	tree1	tree1	91.381	consistent	0.2697
OG0004053	tree3	tree3	82.1905	consistent	0.218
OG0004054	tree1	tree1	88.7619	consistent	0.2104	Hgt	0.2201
OG0004055	unclassified	unclassified	90.7619	consistent	0.2546		0.1615
OG0004056	tree3	tree3	87.8571	consistent	0.3051
OG0004057	tree1	tree1	87.4762	consistent	0.3338
OG0004058	tree2	tree2	83	consistent	0.2186
OG0004059	tree3	tree3	80.9524	consistent	0.0733
OG0004060	tree3	tree3	88.1429	consistent	0.2184
OG0004061	tree3	tree3	88.3333	consistent	0.3034		0.4499
OG0004062	tree1	tree1	87.1429	consistent	0.305
OG0004063	unclassified	unclassified	80.3333	consistent	0.1821		0.4432
OG0004064	tree1	tree1	93.5714	consistent	0.148
OG0004066	tree1	tree1	88.4286	consistent	0.2347		0.1871
OG0004067	unclassified	unclassified	80.6667	consistent	0.2531
OG0004068	unclassified	unclassified	87.4286	consistent	0.3927		0.6325
OG0004070	tree1	tree1	94.4762	consistent	0.351		0.7914
OG0004071	tree1	tree1	82.1429	consistent	0.1845		0.2121
OG0004072	unclassified	unclassified	89.4762	consistent	0.3223
OG0004074	tree1	tree1	79.9048	consistent	0.2507		0.2024
OG0004075	tree1	tree1	85.0476	consistent	0.2807
OG0004076	tree1	tree1	83.0952	consistent	0.1032		0.0513
OG0004077	tree1	tree1	93.8571	consistent	0.2497
OG0004078	unclassified	unclassified	80	consistent	0.1602		0.0847
OG0004079	unclassified	unclassified	83.0476	consistent	0.1943		0.0918
OG0004082	unclassified	unclassified	83.6667	consistent	0.2144		0.071
OG0004083	unclassified	unclassified	82.8571	consistent	0.4264
OG0004084	unclassified	unclassified	92.3333	consistent	0.1789
OG0004085	tree1	tree1	84.9048	consistent	0.3229
OG0004086	unclassified	unclassified	77.0476	consistent	0.193		0.2335
OG0004087	unclassified	unclassified	81.619	consistent	0.2048		0.2311
OG0004088	tree1	tree1	84.2381	consistent	0.2721
OG0004089	tree1	tree1	84.2857	consistent	0.3883	Hgt
OG0004091	unclassified	unclassified	77.1429	consistent	0.1628
OG0004092	tree1	tree1	88.5238	consistent	0.2441
OG0004093	tree1	tree1	90.4286	consistent	0.2842
OG0004094	unclassified	unclassified	82.1429	consistent	0.2847
OG0004095	tree1	tree1	89.0476	consistent	0.2839		0.2065
OG0004096	tree2	tree2	82.4762	consistent	0.1907		0.1305
OG0004098	unclassified	unclassified	82.1905	consistent	0.2786
OG0004099	unclassified	unclassified	88.5714	consistent	0.2165		0.0772
OG0004100	unclassified	unclassified	86.381	consistent	0.1893		0.193
OG0004101	unclassified	unclassified	88.381	consistent	0.1705		0.1552
OG0004102	tree1	tree1	90.0952	consistent	0.2176
OG0004103	unclassified	unclassified	87.7619	consistent	0.1762		0.1548
OG0004104	unclassified	unclassified	91.2381	consistent	0.2166
OG0004105	tree3	tree3	86.4762	consistent	0.2365		0.2594
OG0004106	tree1	tree1	90.1429	consistent	0.2238
OG0004107	unclassified	unclassified	89.3333	consistent	0.1507
OG0004108	unclassified	unclassified	89.8571	consistent	0.243
OG0004109	tree1	tree1	84.4286	consistent	0.2117		0.1477
OG0004110	unclassified	unclassified	75.7143	consistent	0.2131		0.1702
OG0004111	unclassified	unclassified	95.381	consistent	0.2349
OG0004112	unclassified	unclassified	86	consistent	0.1868		0.1326
OG0004113	tree1	unclassified	87.6667	un_consistent	0.2107
OG0004114	unclassified	unclassified	90	consistent	0.1826
OG0004115	unclassified	unclassified	81.9524	consistent	0.0974		0.1199
OG0004116	unclassified	unclassified	84.0952	consistent	0.2291		0.371
OG0004117	unclassified	unclassified	74.8095	consistent	0.1411		0.0796
OG0004118	tree1	tree1	91.381	consistent	0.1593		0.1574
OG0004119	tree1	tree1	94.6667	consistent	0.2031	Hgt	0.5046
OG0004120	unclassified	unclassified	77.8095	consistent	0.2086		0.344
OG0004121	tree1	tree1	97.2381	consistent	0.285
OG0004122	unclassified	unclassified	81.4286	consistent	0.1997		0.2128
OG0004124	unclassified	unclassified	85.8095	consistent	0.1879	Hgt	0.1767
OG0004125	tree1	tree1	81.4286	consistent	0.2329		0.3282
OG0004126	tree1	tree1	83.1905	consistent	0.2387
OG0004127	unclassified	unclassified	79.2381	consistent	0.1945		0.1503
OG0004128	unclassified	unclassified	87	consistent	0.1984		0.1418
OG0004130	tree1	tree1	94.0952	consistent	0.1983		0.7545
OG0004131	unclassified	unclassified	79.381	consistent	0.078
OG0004132	tree2	tree1	83	un_consistent	0.1438
OG0004133	tree1	tree1	87.1429	consistent	0.285
OG0004134	unclassified	unclassified	83.5238	consistent	0.2243
OG0004135	tree1	tree1	85.1429	consistent	0.3591
OG0004136	tree3	tree3	84.0952	consistent	0.1915		0.1206
OG0004137	unclassified	unclassified	85.2857	consistent	0.2683		0.4797
OG0004139	unclassified	unclassified	73.8095	consistent	0.2039
OG0004140	unclassified	unclassified	80	consistent	0.1758
OG0004141	tree3	tree3	93.2857	consistent	0.2251
OG0004142	tree3	tree3	88.5714	consistent	0.1958
OG0004143	tree1	tree1	86.1905	consistent	0.1274		0.1648
OG0004144	unclassified	unclassified	81.2381	consistent	0.1699		0.0977
OG0004145	tree3	tree3	85.9524	consistent	0.1481		0.1154
OG0004146	tree1	tree1	91.8095	consistent	0.2041
OG0004147	unclassified	tree1	88.9048	un_consistent	0.2262
OG0004148	unclassified	unclassified	85.0476	consistent	0.1793		0.1071
OG0004149	tree1	tree1	96.4286	consistent	0.3164
OG0004150	unclassified	unclassified	77.9524	consistent	0.2221	Hgt
OG0004151	unclassified	unclassified	85.8571	consistent	0.2825
OG0004152	tree1	tree1	96	consistent	0.3162		0.4838
OG0004153	tree1	tree1	83.1429	consistent	0.1996		0.1225
OG0004155	unclassified	unclassified	74.5714	consistent	0.1904		0.1945
OG0004156	tree1	tree1	95.2857	consistent	0.2141
OG0004157	tree1	tree1	79.8571	consistent	0.1515
OG0004158	tree1	tree1	92.6667	consistent	0.2898		0.5011
OG0004159	unclassified	unclassified	86.2857	consistent	0.1597		0.0878
OG0004160	tree1	tree1	83.0476	consistent	0.1647		0.3084
OG0004161	tree3	tree3	81.3333	consistent	0.2022
OG0004162	unclassified	unclassified	80.5238	consistent	0.1424		0.0943
OG0004163	tree1	tree1	88.4762	consistent	0.1913
OG0004164	unclassified	unclassified	83.1429	consistent	0.1768
OG0004165	tree3	tree3	89.5238	consistent	0.1898
OG0004166	tree3	tree3	87.6667	consistent	0.152		0.1022
OG0004167	tree1	tree1	96.8571	consistent	0.2388
OG0004168	unclassified	unclassified	79	consistent	0.1412		0.2185
OG0004169	unclassified	unclassified	84.6667	consistent	0.4456
OG0004170	unclassified	unclassified	90.619	consistent	0.1928		0.1245
OG0004171	tree1	tree1	92.4762	consistent	0.1724		0.1779
OG0004172	tree1	tree1	91.4762	consistent	0.141		0.0939
OG0004173	tree2	tree2	82.4286	consistent	0.2575
OG0004174	unclassified	unclassified	83.619	consistent	0.1995
OG0004175	tree1	tree1	90.9048	consistent	0.2077		0.3355
OG0004176	tree1	tree1	88.2857	consistent	0.2465
OG0004177	unclassified	unclassified	76.381	consistent	0.1989
OG0004178	tree1	tree1	94.1905	consistent	0.2615
OG0004179	tree2	tree2	93.2857	consistent	0.3957
OG0004180	tree1	tree1	87.2381	consistent	0.1475		0.1196
OG0004181	unclassified	unclassified	73.6667	consistent	0.2562		0.9982
OG0004182	unclassified	unclassified	94.7619	consistent	0.2075
OG0004183	unclassified	unclassified	84.1429	consistent	0.1552		0.1172
OG0004184	tree1	tree1	86.8095	consistent	0.2097		0.1281
OG0004185	unclassified	unclassified	88.1429	consistent	0.2127
OG0004186	tree1	tree1	87.4762	consistent	0.2441
OG0004187	unclassified	unclassified	90.9524	consistent	0.1924
OG0004189	unclassified	unclassified	74.3333	consistent	0.2423
OG0004190	unclassified	unclassified	85.8095	consistent	0.2168
OG0004191	unclassified	unclassified	91.8095	consistent	0.2609
OG0004192	tree1	tree1	88.381	consistent	0.1331		0.1623
OG0004193	tree1	tree1	91.2857	consistent	0.284
OG0004194	tree1	tree1	82.8095	consistent	0.1561
OG0004195	unclassified	unclassified	95.1905	consistent	0.1921		0.1181
OG0004196	tree3	tree3	86.1905	consistent	0.1983
OG0004197	tree1	tree1	86.2857	consistent	0.2197		0.1355
OG0004198	unclassified	unclassified	83.5238	consistent	0.2602
OG0004199	tree1	tree1	87.381	consistent	0.1873
OG0004200	unclassified	unclassified	77.5238	consistent	0.1423
OG0004201	unclassified	unclassified	77.0476	consistent	0.1821		0.0735
OG0004202	unclassified	unclassified	86.0476	consistent	0.2146		0.2857
OG0004203	tree1	tree1	95.2381	consistent	0.1762
OG0004204	unclassified	unclassified	77.619	consistent	0.1109
OG0004205	unclassified	unclassified	84.9048	consistent	0.2238		0.0276
OG0004206	tree1	tree1	89.7619	consistent	0.1779		0.0777
OG0004207	tree1	tree1	83	consistent	0.2826		0.2483
OG0004208	unclassified	unclassified	84.0952	consistent	0.1915		0.0729
OG0004209	unclassified	unclassified	84.0952	consistent	0.119		0.0636
OG0004210	unclassified	unclassified	76.7619	consistent	0.1532
OG0004211	unclassified	unclassified	81.2381	consistent	0.1894		0.21
OG0004212	unclassified	unclassified	72.8571	consistent	0.0715		0.018
OG0004213	tree1	tree1	93.4762	consistent	0.2422		0.1968
OG0004214	unclassified	unclassified	93.381	consistent	0.1787		0.1947
OG0004215	tree1	tree1	90.6667	consistent	0.2901		0.6366
OG0004216	tree1	tree1	86.0952	consistent	0.1337
OG0004217	unclassified	unclassified	94.4762	consistent	0.2706
OG0004218	tree3	tree3	92.1905	consistent	0.2527		0.2915
OG0004219	tree3	tree3	89.1429	consistent	0.2187		0.0421
OG0004220	tree1	tree1	85.5238	consistent	0.2122
OG0004221	unclassified	unclassified	85.381	consistent	0.1743		2.5449
OG0004222	unclassified	unclassified	74.4286	consistent	0.2173
OG0004223	tree3	tree3	83.2381	consistent	0.2252		0.2342
OG0004225	tree1	tree1	93.619	consistent	0.2911
OG0004226	unclassified	unclassified	83.381	consistent	0.1908
OG0004227	unclassified	unclassified	79.8571	consistent	0.2637		0.9255
OG0004228	tree1	tree1	94.4762	consistent	0.3778
OG0004229	tree1	tree1	83.7619	consistent	0.2431		0.4476
OG0004230	tree1	tree1	81.1429	consistent	0.1709
OG0004231	tree2	tree1	85.4762	un_consistent	0.2484
OG0004232	tree1	tree1	81.7619	consistent	0.2347		0.0947
OG0004233	tree1	tree1	92.9048	consistent	0.1873		0.0883
OG0004234	unclassified	unclassified	85.2857	consistent	0.1621		0.1926
OG0004235	unclassified	unclassified	87.5238	consistent	0.3088	Hgt	0.4137
OG0004236	tree1	tree1	92.619	consistent	0.2414
OG0004237	unclassified	unclassified	84.2381	consistent	0.3284
OG0004238	tree1	tree1	82.4762	consistent	0.1822
OG0004239	unclassified	unclassified	84.8571	consistent	0.1051		0.0733
OG0004240	tree2	tree1	88.0952	un_consistent	0.1809		0.088
OG0004241	unclassified	unclassified	80.7619	consistent	0.1987
OG0004242	unclassified	unclassified	89.9524	consistent	0.2019
OG0004243	unclassified	unclassified	76.5238	consistent	0.1789
OG0004244	tree3	tree3	80.1429	consistent	0.128		0.1073
OG0004245	tree1	tree1	71.5714	consistent	0.1238
OG0004246	tree1	tree1	94.1429	consistent	0.207
OG0004247	tree3	tree3	77.0476	consistent	0.2255
OG0004248	tree1	tree1	88.9524	consistent	0.2134		0.1463
OG0004249	unclassified	unclassified	82.7619	consistent	0.1292		0.0616
OG0004250	tree3	tree3	84.9048	consistent	0.1685
OG0004251	unclassified	unclassified	86.2857	consistent	0.2269
OG0004252	tree1	tree1	79	consistent	0.2792		0.1994
OG0004253	tree1	tree1	88.0952	consistent	0.2336
OG0004254	unclassified	unclassified	87.5238	consistent	0.2634
OG0004255	unclassified	unclassified	81.2857	consistent	0.2046		0.2025
OG0004256	unclassified	unclassified	81.5238	consistent	0.2722		1.1774
OG0004257	unclassified	unclassified	81.9048	consistent	0.2293		0.1252
OG0004259	unclassified	unclassified	93.619	consistent	0.283
OG0004260	unclassified	unclassified	78.8095	consistent	0.1765		0.1489
OG0004261	tree1	tree1	95.0952	consistent	0.1721
OG0004262	unclassified	unclassified	88.4286	consistent	0.4517
OG0004263	tree3	tree3	94.1905	consistent	0.3135		1.6618
OG0004264	tree1	tree1	88.8571	consistent	0.2362		0.1309
OG0004265	tree2	tree2	85.2857	consistent	0.282
OG0004266	unclassified	unclassified	85.2857	consistent	0.1401
OG0004267	unclassified	unclassified	90.6667	consistent	0.1849
OG0004268	unclassified	unclassified	83.619	consistent	0.1563		0.0552
OG0004269	tree1	tree1	90.9524	consistent	0.2248
OG0004270	tree1	tree1	83.2381	consistent	0.2126		0.2165
OG0004271	unclassified	unclassified	87.1429	consistent	0.203		0.2789
OG0004272	unclassified	unclassified	74.2857	consistent	0.1847		0.9156
OG0004274	unclassified	unclassified	84.4762	consistent	0.2554		0.3083
OG0004276	tree1	tree1	78.8095	consistent	0.3313		0.6904
OG0004277	tree1	tree1	79.1905	consistent	0.138
OG0004278	unclassified	unclassified	86	consistent	0.1859		0.0876
OG0004279	unclassified	unclassified	89.2857	consistent	0.1501
OG0004280	tree1	tree1	83.5238	consistent	0.2075
OG0004281	unclassified	unclassified	84.5714	consistent	0.23		0.1097
OG0004282	tree1	tree1	89.381	consistent	0.2107		0.1315
OG0004283	tree1	unclassified	88.381	un_consistent	0.232
OG0004284	unclassified	unclassified	87.381	consistent	0.3067		0.9465
OG0004285	tree1	tree1	94.1429	consistent	0.234
OG0004286	unclassified	unclassified	75.2857	consistent	0.1586
OG0004288	tree1	tree1	93.5714	consistent	0.2738
OG0004289	unclassified	unclassified	84.8571	consistent	0.1079		0.1648
OG0004290	unclassified	unclassified	81	consistent	0.1602		0.2225
OG0004291	tree1	tree1	85.4286	consistent	0.2739		0.1218
OG0004292	unclassified	unclassified	88.1429	consistent	0.1833		0.1514
OG0004293	unclassified	unclassified	84.7143	consistent	0.2435		0.2889
OG0004294	tree1	tree1	88.381	consistent	0.1386
OG0004295	tree1	tree1	87.9048	consistent	0.3448
OG0004296	unclassified	unclassified	91.9048	consistent	0.229		0.0869
OG0004297	unclassified	unclassified	78.6667	consistent	0.1978		0.4035
OG0004298	unclassified	unclassified	83.7143	consistent	0.1586		0.1614
OG0004299	unclassified	unclassified	78.7143	consistent	0.1484		0.0798
OG0004300	tree1	tree1	84.4762	consistent	0.2009
OG0004301	tree1	tree1	91.4286	consistent	0.1682		0.1332
OG0004302	tree3	tree3	86.619	consistent	0.3057
OG0004303	tree1	tree1	86.8571	consistent	0.1368		0.2053
OG0004304	tree1	tree1	88.9524	consistent	0.2761
OG0004305	unclassified	unclassified	70.4286	consistent	0.2988		0.2498
OG0004306	unclassified	unclassified	90.1429	consistent	0.2131		0.1153
OG0004307	tree1	tree1	83.7143	consistent	0.1858		0.1766
OG0004308	tree1	tree1	83.0476	consistent	0.1002		0.0704
OG0004309	tree3	tree3	83.8095	consistent	0.2835		0.4799
OG0004310	unclassified	unclassified	70.9524	consistent	0.2406
OG0004311	tree3	tree3	92.7619	consistent	0.1737
OG0004312	unclassified	unclassified	78.5238	consistent	0.3605		0.3113
OG0004313	unclassified	unclassified	87.5238	consistent	0.2159
OG0004314	tree1	tree1	87.5714	consistent	0.1817		0.4795
OG0004315	tree2	tree2	80.6667	consistent	0.2645
OG0004316	unclassified	unclassified	86.7143	consistent	0.2153
OG0004317	unclassified	tree1	78.8095	un_consistent	0.1514		0.0802
OG0004318	unclassified	unclassified	92.0476	consistent	0.1884		0.2052
OG0004319	tree1	tree1	90.9048	consistent	0.2404
OG0004320	tree1	tree1	84.2381	consistent	0.2046
OG0004322	tree3	tree3	86.619	consistent	0.1503		0.1078
OG0004323	tree1	tree1	87.9048	consistent	0.2384		0.3575
OG0004324	tree1	tree1	85.9048	consistent	0.1875		0.0499
OG0004325	tree1	tree1	93.9524	consistent	0.2022		0.3861
OG0004326	unclassified	unclassified	87.9048	consistent	0.0671		0.1343
OG0004327	unclassified	unclassified	94.2381	consistent	0.33
OG0004328	unclassified	unclassified	77.8095	consistent	0.2155		0.4264
OG0004329	unclassified	unclassified	78	consistent	0.2581
OG0004330	tree1	tree1	96.0476	consistent	0.24
OG0004331	unclassified	unclassified	73.8571	consistent	0.2396
OG0004332	unclassified	unclassified	81.381	consistent	0.2532
OG0004333	unclassified	unclassified	89.9524	consistent	0.1666		0.1263
OG0004334	tree3	tree3	93.619	consistent	0.286
OG0004335	unclassified	unclassified	75.2381	consistent	0.1596		0.216
OG0004336	unclassified	unclassified	90.1905	consistent	0.175
OG0004337	tree1	tree1	93.6667	consistent	0.2522		0.4397
OG0004338	tree1	tree1	87.4762	consistent	0.2197	Hgt	0.6768
OG0004339	tree1	tree1	88.0476	consistent	0.1823		0.0933
OG0004340	unclassified	unclassified	90.0952	consistent	0.265
OG0004341	tree3	tree3	85.4762	consistent	0.1683
OG0004342	unclassified	unclassified	86.0952	consistent	0.1115		0.0896
OG0004343	tree1	tree1	91.3333	consistent	0.1795		0.1126
OG0004344	tree3	tree3	92.3333	consistent	0.2646		1.0497
OG0004345	tree2	tree2	86.381	consistent	0.125		0.128
OG0004346	tree1	tree1	92.1905	consistent	0.264
OG0004347	tree1	tree1	87.2857	consistent	0.1822		0.0423
OG0004348	tree2	tree2	87.1905	consistent	0.1866		0.1094
OG0004349	unclassified	unclassified	86.381	consistent	0.1451		0.1867
OG0004350	tree1	tree1	91.1905	consistent	0.2112
OG0004351	tree1	tree1	83.5238	consistent	0.0694		0.0667
OG0004352	tree3	tree3	91.619	consistent	0.318
OG0004353	unclassified	unclassified	68.9524	consistent	0.15
OG0004354	unclassified	unclassified	84.4762	consistent	0.2411		0.1731
OG0004355	unclassified	unclassified	87.5238	consistent	0.164		0.1222
OG0004356	tree3	tree3	92.6667	consistent	0.368		1.443
OG0004357	unclassified	unclassified	76.9048	consistent	0.1346		1.9889
OG0004358	tree2	tree2	85.3333	consistent	0.1902		0.0975
OG0004359	unclassified	unclassified	81.7619	consistent	0.2038		0.2334
OG0004360	unclassified	unclassified	79.8095	consistent	0.2482		0.2215
OG0004361	unclassified	unclassified	89.8095	consistent	0.2322		0.1394
OG0004362	tree3	tree3	83.0476	consistent	0.2131
OG0004363	tree1	tree1	88.7619	consistent	0.2426		0.3522
OG0004364	unclassified	unclassified	84.4286	consistent	0.2197
OG0004365	tree1	tree1	92	consistent	0.2137		0.3309
OG0004366	unclassified	unclassified	92.1905	consistent	0.2008		0.1794
OG0004367	tree3	tree3	86.7619	consistent	0.2091		0.2631
OG0004368	unclassified	unclassified	81.3333	consistent	0.1736		0.363
OG0004369	unclassified	unclassified	86.7143	consistent	0.1971		0.1194
OG0004370	unclassified	unclassified	79.8095	consistent	0.1902		0.1851
OG0004371	unclassified	unclassified	76.6667	consistent	0.0817		0.0866
OG0004372	unclassified	unclassified	80.6667	consistent	0.1168		0.09
OG0004373	unclassified	unclassified	76.0476	consistent	0.1782
OG0004374	unclassified	unclassified	86	consistent	0.1477		0.103
OG0004375	tree1	tree1	84.2381	consistent	0.187		0.1879
OG0004376	tree2	tree2	88.1429	consistent	0.2227
OG0004377	unclassified	unclassified	77.8095	consistent	0.2716
OG0004378	tree2	tree2	86.5714	consistent	0.1528
OG0004379	tree1	tree1	94.2857	consistent	0.2939		1.1965
OG0004380	tree1	tree1	92.4762	consistent	0.2303		0.253
OG0004381	tree1	tree1	93.1429	consistent	0.2047
OG0004382	tree1	tree1	92.5714	consistent	0.3654
OG0004383	unclassified	unclassified	75.2857	consistent	0.1024		0.3582
OG0004384	tree1	tree1	92.1429	consistent	0.1498		0.1838
OG0004385	unclassified	unclassified	84.7143	consistent	0.2748		1.4665
OG0004386	unclassified	unclassified	71.9524	consistent	0.2163
OG0004387	tree1	tree1	92.4762	consistent	0.3128		0.2598
OG0004388	tree2	tree2	83.4762	consistent	0.2264
OG0004389	tree3	tree3	89.1905	consistent	0.2376		0.6871
OG0004390	tree1	tree1	83.7143	consistent	0.2956
OG0004391	tree2	tree2	82.1429	consistent	0.2428
OG0004392	unclassified	unclassified	91.6667	consistent	0.412		1.2497
OG0004393	unclassified	unclassified	80.0952	consistent	0.1428		0.2806
OG0004394	unclassified	unclassified	83.2857	consistent	0.1694		0.1123
OG0004395	tree3	tree3	90.4286	consistent	0.2459		0.355
OG0004396	tree3	tree3	91.5714	consistent	0.1906
OG0004397	unclassified	unclassified	81.381	consistent	0.2638		0.7
OG0004398	unclassified	unclassified	87.5714	consistent	0.1704		0.1613
OG0004399	tree3	tree3	79.619	consistent	0.1951		0.13
OG0004400	unclassified	unclassified	91.5714	consistent	0.1516		0.1049
OG0004401	tree1	tree1	90.3333	consistent	0.2312		0.1324
OG0004402	tree1	tree1	89.1429	consistent	0.1522		0.1428
OG0004403	unclassified	unclassified	79.1429	consistent	0.192		0.1209
OG0004404	tree1	tree1	94.1905	consistent	0.1762		0.0855
OG0004405	unclassified	unclassified	75.8095	consistent	0.1498		0.0871
OG0004406	unclassified	unclassified	73.2381	consistent	0.2424		0.3909
OG0004407	tree1	tree1	79.1429	consistent	0.2848		0.0712
OG0004408	unclassified	unclassified	84.2857	consistent	0.2318		0.1382
OG0004409	unclassified	unclassified	78.9048	consistent	0.2249		0.1139
OG0004411	tree1	tree1	91.6667	consistent	0.1401		0.1065
OG0004412	unclassified	unclassified	89.8095	consistent	0.2402
OG0004413	tree1	tree1	86	consistent	0.2245		0.1362
OG0004414	tree1	tree1	80.9048	consistent	0.1379
OG0004415	unclassified	unclassified	74.1905	consistent	0.1377		0.1811
OG0004416	unclassified	unclassified	89.7143	consistent	0.3236
OG0004417	tree1	tree1	86.7619	consistent	0.1658		0.129
OG0004418	tree1	tree1	86.5238	consistent	0.2182
OG0004419	tree1	tree1	90.5238	consistent	0.282
OG0004421	tree1	tree1	81.1429	consistent	0.224
OG0004422	unclassified	unclassified	90.8571	consistent	0.2099
OG0004423	tree1	tree1	91.7619	consistent	0.2231		0.1851
OG0004424	unclassified	unclassified	84.9048	consistent	0.2471
OG0004425	unclassified	unclassified	79.1429	consistent	0.1496
OG0004426	unclassified	unclassified	85.1905	consistent	0.226
OG0004427	tree1	tree1	77.4286	consistent	0.1556
OG0004428	unclassified	unclassified	83.4286	consistent	0.4199
OG0004429	unclassified	unclassified	80.0952	consistent	0.2024		0.09
OG0004430	tree1	tree1	92.2381	consistent	0.2466		0.1563
OG0004431	tree1	tree1	91.7143	consistent	0.2245		0.2504
OG0004433	unclassified	unclassified	83.381	consistent	0.1416
OG0004434	unclassified	unclassified	87.2381	consistent	0.273		0.2148
OG0004435	unclassified	unclassified	86	consistent	0.48
OG0004436	tree1	tree1	93.619	consistent	0.2262
OG0004437	tree3	tree3	90.9524	consistent	0.3949		1.104
OG0004438	unclassified	unclassified	79.9524	consistent	0.2681		0.1892
OG0004439	tree1	tree1	89.8571	consistent	0.242
OG0004440	tree1	tree1	90.8571	consistent	0.1505		0.0992
OG0004441	unclassified	unclassified	82.9048	consistent	0.2392
OG0004443	unclassified	unclassified	84.381	consistent	0.2737		1.956
OG0004444	unclassified	unclassified	83.8095	consistent	0.2075		0.1388
OG0004445	tree3	tree3	85.1905	consistent	0.145		0.2995
OG0004446	unclassified	unclassified	82.5714	consistent	0.2946
OG0004447	tree3	tree3	78.0476	consistent	0.2822		0.2897
OG0004448	tree2	tree2	85.1429	consistent	0.3373
OG0004449	unclassified	unclassified	84.1905	consistent	0.2414		0.1197
OG0004450	tree1	tree1	81.4286	consistent	0.2193		0.0768
OG0004452	unclassified	unclassified	84.8571	consistent	0.1982		0.1211
OG0004453	tree1	tree1	87.1905	consistent	0.213		0.0628
OG0004454	tree1	tree1	93.9048	consistent	0.3219
OG0004455	unclassified	unclassified	85.619	consistent	0.1691		0.3155
OG0004456	unclassified	unclassified	87.9048	consistent	0.1337		0.0457
OG0004457	tree1	tree1	92.6667	consistent	0.3668		1.8005
OG0004458	tree1	tree1	90	consistent	0.2776
OG0004459	tree3	tree3	79.2381	consistent	0.1012		0.2713
OG0004460	tree1	tree1	86.0952	consistent	0.3667		0.5113
OG0004461	tree3	tree3	76.5238	consistent	0.1245		0.1295
OG0004463	tree3	tree3	90.0952	consistent	0.2275
OG0004464	tree1	tree1	83.8571	consistent	0.2225		0.1084
OG0004465	unclassified	unclassified	89.381	consistent	0.2934		0.2193
OG0004466	tree1	tree1	84.5238	consistent	0.3017
OG0004467	unclassified	unclassified	94.1905	consistent	0.2598
OG0004468	unclassified	unclassified	87.4762	consistent	0.2352
OG0004470	tree2	tree2	84.5714	consistent	0.1578		0.0492
OG0004471	unclassified	unclassified	90.1905	consistent	0.1716		0.1145
OG0004472	tree1	tree1	95.8095	consistent	0.2155		0.728
OG0004473	tree3	tree3	79.7619	consistent	0.1435		0.1464
OG0004474	unclassified	unclassified	86.2381	consistent	0.1557		0.1843
OG0004475	unclassified	unclassified	81.3333	consistent	0.3263
OG0004477	unclassified	unclassified	79.7143	consistent	0.1494		0.2616
OG0004478	tree3	tree3	79.3333	consistent	0.1938		0.1338
OG0004479	unclassified	unclassified	88.9048	consistent	0.23		0.4295
OG0004480	tree1	tree1	85.2857	consistent	0.2291
OG0004481	unclassified	unclassified	83.0952	consistent	0.2212		0.1381
OG0004482	unclassified	unclassified	83.5714	consistent	0.1671
OG0004483	unclassified	unclassified	80	consistent	0.2156		0.2141
OG0004484	tree1	tree1	80.3333	consistent	0.2502
OG0004486	unclassified	unclassified	82.4762	consistent	0.2204		0.1527
OG0004488	unclassified	unclassified	79.1429	consistent	0.254		0.1263
OG0004489	unclassified	unclassified	89.1905	consistent	0.2214
OG0004490	unclassified	unclassified	90.5714	consistent	0.2183		0.1932
OG0004491	unclassified	unclassified	80.7619	consistent	0.3481
OG0004492	tree2	tree2	90.8095	consistent	0.2084		0.2529
OG0004493	unclassified	unclassified	88	consistent	0.3746
OG0004495	tree3	tree3	83.619	consistent	0.1477		0.1002
OG0004496	tree1	tree1	81.0952	consistent	0.1456		0.087
OG0004497	tree2	tree2	91	consistent	0.2923		1.1172
OG0004498	tree1	tree1	88.1905	consistent	0.2298
OG0004499	unclassified	unclassified	85.7143	consistent	0.2645
OG0004500	tree1	tree1	86.8571	consistent	0.2087		0.2513
OG0004501	unclassified	unclassified	85.8095	consistent	0.1851		0.1354
OG0004502	unclassified	unclassified	89.0952	consistent	0.3615
OG0004503	unclassified	unclassified	92.5238	consistent	0.1715		0.0901
OG0004504	tree3	tree2	83.9524	un_consistent	0.2357		0.4399
OG0004505	tree2	tree2	78.8571	consistent	0.1967
OG0004506	tree1	tree1	89.4286	consistent	0.2702		0.6117
OG0004507	tree1	tree1	93.8095	consistent	0.2428
OG0004508	tree1	tree1	88.9524	consistent	0.2026		0.0618
OG0004509	tree3	tree3	91.619	consistent	0.202
OG0004510	unclassified	unclassified	90.5238	consistent	0.166		0.0885
OG0004511	tree1	tree1	96.9524	consistent	0.2207		0.1991
OG0004512	unclassified	unclassified	88.4286	consistent	0.1896		0.0878
OG0004513	tree1	tree1	81.1905	consistent	0.2364
OG0004514	tree1	tree1	75.3333	consistent	0.2514		0.1786
OG0004515	tree1	tree1	77.5238	consistent	0.1162
OG0004517	unclassified	unclassified	78.7143	consistent	0.1424		0.0741
OG0004518	tree3	tree3	86.7143	consistent	0.2053
OG0004519	unclassified	unclassified	91.3333	consistent	0.4766
OG0004520	tree1	tree1	85.4762	consistent	0.2121		0.0818
OG0004521	unclassified	unclassified	81.2857	consistent	0.3863	Hgt	0.7036
OG0004522	unclassified	unclassified	83.381	consistent	0.2736		0.3931
OG0004523	unclassified	unclassified	90	consistent	0.1566		0.1362
OG0004524	tree1	tree1	64.2381	consistent	0.1003
OG0004525	tree1	tree1	90.0476	consistent	0.164
OG0004526	unclassified	unclassified	88.4762	consistent	0.2096		0.2668
OG0004527	tree1	tree1	74.5714	consistent	0.2898
OG0004528	unclassified	unclassified	78.1905	consistent	0.1839
OG0004529	unclassified	unclassified	80.4286	consistent	0.2218		0.2058
OG0004530	tree3	tree3	82.2381	consistent	0.1462		0.038
OG0004531	tree1	tree1	90.1429	consistent	0.196
OG0004532	unclassified	unclassified	85.1905	consistent	0.3547
OG0004533	tree1	tree1	84.0952	consistent	0.2601		0.1335
OG0004534	tree1	tree1	79.0952	consistent	0.1231
OG0004535	tree1	tree1	93.8095	consistent	0.2724
OG0004536	tree1	tree1	90.5238	consistent	0.171		0.1093
OG0004537	tree1	tree1	88	consistent	0.2161		0.2064
OG0004538	tree1	tree1	94.5238	consistent	0.235		0.1424
OG0004539	tree1	tree1	88.9048	consistent	0.2116		0.1231
OG0004540	tree1	tree1	91.1905	consistent	0.3645		0.4066
OG0004541	unclassified	unclassified	86.4762	consistent	0.2008
OG0004542	unclassified	unclassified	76.7143	consistent	0.2313		0.2286
OG0004543	tree2	tree2	82.8095	consistent	0.2626		0.0485
OG0004544	tree1	tree1	89.1905	consistent	0.2434		0.1938
OG0004545	unclassified	unclassified	76.5238	consistent	0.1733
OG0004546	unclassified	unclassified	84.9524	consistent	0.3061		0.7816
OG0004547	tree1	tree1	83.0952	consistent	0.1803		0.2008
OG0004548	tree1	tree1	88.7143	consistent	0.1463		0.1282
OG0004549	unclassified	unclassified	82.2857	consistent	0.2774		0.1933
OG0004550	tree1	tree1	92.9048	consistent	0.344		0.6704
OG0004551	tree1	tree1	92.3333	consistent	0.2137		0.2029
OG0004552	unclassified	unclassified	85.4762	consistent	0.2026		0.1482
OG0004553	tree1	tree1	88.9524	consistent	0.2319		0.1917
OG0004554	tree1	tree1	83.8571	consistent	0.2204
OG0004555	tree1	tree1	87.9048	consistent	0.2112		0.3336
OG0004556	tree3	tree3	86.9524	consistent	0.2016
OG0004557	unclassified	unclassified	81.1905	consistent	0.2766
OG0004558	unclassified	unclassified	85.7143	consistent	0.1952		0.2273
OG0004559	tree1	tree1	80.8095	consistent	0.2842		1.9894
OG0004560	tree1	tree1	91.4762	consistent	0.2696		0.2474
OG0004561	tree1	tree1	83.9524	consistent	0.233
OG0004562	unclassified	unclassified	83.1905	consistent	0.2061	Hgt	0.1359
OG0004563	tree1	tree1	96.6667	consistent	0.3011
OG0004564	tree1	tree1	92.381	consistent	0.2144		0.9208
OG0004565	unclassified	unclassified	91.9048	consistent	0.1848
OG0004566	unclassified	unclassified	80.1429	consistent	0.1027
OG0004567	unclassified	unclassified	88.0952	consistent	0.1886	Hgt	0.1305
OG0004568	tree2	tree2	81.3333	consistent	0.3372		0.4321
OG0004569	unclassified	unclassified	80.2381	consistent	0.1612		0.2015
OG0004570	tree1	tree1	91.4762	consistent	0.1677
OG0004571	tree3	tree3	83.619	consistent	0.1828
OG0004572	tree1	tree1	89.8571	consistent	0.2786
OG0004573	tree1	tree1	88.9524	consistent	0.3613
OG0004574	tree3	tree3	82.1905	consistent	0.2259
OG0004575	unclassified	unclassified	82.7619	consistent	0.3053	Hgt
OG0004576	tree3	tree2	87.5238	un_consistent	0.1711		0.1819
OG0004577	unclassified	unclassified	74.9524	consistent	0.2805
OG0004578	unclassified	unclassified	76.5714	consistent	0.2615		0.2167
OG0004579	unclassified	unclassified	86.6667	consistent	0.234		0.2556
OG0004580	unclassified	unclassified	81.6667	consistent	0.1999		0.0825
OG0004581	tree1	tree1	79.8095	consistent	0.1121
OG0004582	tree1	tree1	73.7619	consistent	0.1813		0.1282
OG0004583	tree1	tree1	79.1905	consistent	0.2273
OG0004584	unclassified	unclassified	88.9048	consistent	0.204		0.1085
OG0004585	unclassified	unclassified	87.8095	consistent	0.2694
OG0004586	tree1	tree1	83.9048	consistent	0.2007		0.1242
OG0004587	unclassified	unclassified	80.5714	consistent	0.2452
OG0004588	tree1	tree1	87.7619	consistent	0.1484		0.1132
OG0004589	unclassified	unclassified	81.7143	consistent	0.0968		0.1411
OG0004590	tree1	tree1	88.0952	consistent	0.1873		0.094
OG0004591	unclassified	unclassified	85.1429	consistent	0.2145		1.8422
OG0004592	tree1	tree1	80.381	consistent	0.1048
OG0004593	tree1	tree1	78.7143	consistent	0.19		0.1257
OG0004594	tree1	tree1	86	consistent	0.1876
OG0004595	unclassified	unclassified	93.7619	consistent	0.2051
OG0004596	unclassified	unclassified	89.9524	consistent	0.2062		0.1219
OG0004597	tree1	tree1	82.2381	consistent	0.1706		0.1608
OG0004598	unclassified	unclassified	87.8571	consistent	0.1617		0.3063
[truncated: 946 more rows]

## Sheet: Supplementary Table S3
Supplementary Table S3: Top 50 GO Enrichment (Cellular Component) of ILS genes with significant positive selection
ID	GO ID	Description	num	pvalue	per	ratio
1	GO:0005634	nucleus	30	6.72355e-10	76.923	0.003
2	GO:0005640	nuclear outer membrane	3	8.69959e-10	7.692	1
3	GO:0005623	cell	39	2.29806e-06	100	0.001
4	GO:0044464	cell part	39	2.29806e-06	100	0.001
5	GO:0043231	intracellular membrane-bounded organelle	30	8.92627e-05	76.923	0.002
6	GO:0043227	membrane-bounded organelle	30	9.03797e-05	76.923	0.002
7	GO:0031965	nuclear membrane	3	0.000279171	7.692	0.023
8	GO:0044424	intracellular part	36	0.000835115	92.308	0.001
9	GO:0005934	cellular bud tip	3	0.000836487	7.692	0.016
10	GO:0005622	intracellular	36	0.000863959	92.308	0.001
11	GO:0005886	plasma membrane	6	0.00222155	15.385	0.004
12	GO:0043229	intracellular organelle	30	0.00669008	76.923	0.001
13	GO:0043226	organelle	30	0.00672487	76.923	0.001
14	GO:0005935	cellular bud neck	3	0.00685329	7.692	0.008
15	GO:0005635	nuclear envelope	3	0.0100615	7.692	0.007
16	GO:0031968	organelle outer membrane	3	0.0121419	7.692	0.006
17	GO:0005933	cellular bud	3	0.0122754	7.692	0.006
18	GO:0019867	outer membrane	3	0.0137994	7.692	0.006
19	GO:0030427	site of polarized growth	3	0.0197788	7.692	0.005
20	GO:0071944	cell periphery	6	0.0209941	15.385	0.003
21	GO:0005759	mitochondrial matrix	3	0.0220443	7.692	0.005
22	GO:0005783	endoplasmic reticulum	6	0.0253959	15.385	0.003
23	GO:0005794	Golgi apparatus	3	0.0673877	7.692	0.003
24	GO:0042175	nuclear outer membrane-endoplasmic reticulum membrane network	3	0.148097	7.692	0.002
25	GO:0012505	endomembrane system	6	0.194322	15.385	0.001
26	GO:0098805	whole membrane	3	0.260302	7.692	0.002
27	GO:0005829	cytosol	3	0.349985	7.692	0.001
28	GO:0031967	organelle envelope	3	0.359518	7.692	0.001
29	GO:0031975	envelope	3	0.359518	7.692	0.001
30	GO:0044429	mitochondrial part	3	0.381252	7.692	0.001
31	GO:0098588	bounding membrane of organelle	3	0.617724	7.692	0.001
32	GO:0005737	cytoplasm	15	0.728696	38.462	0.001
33	GO:0005739	mitochondrion	3	0.732957	7.692	0.001
34	GO:0031090	organelle membrane	3	0.820727	7.692	0.001
35	GO:0043233	organelle lumen	3	0.870526	7.692	0.001
36	GO:0070013	intracellular organelle lumen	3	0.870526	7.692	0.001
37	GO:0031974	membrane-enclosed lumen	3	0.872315	7.692	0.001
38	GO:0044428	nuclear part	3	0.922575	7.692	0.001
39	GO:0044444	cytoplasmic part	9	0.939294	23.077	0.001
40	GO:0016020	membrane	9	0.984954	23.077	0.001
41	GO:0044446	intracellular organelle part	6	0.99612	15.385	0
42	GO:0044422	organelle part	6	0.996227	15.385	0
43	GO:0044425	membrane part	3	0.999123	7.692	0
44	GO:0005575	cellular_component	39	1	100	0.001

## Sheet: Supplementary Table S4
Supplementary Table S4: Annotation result of ILS genes with significant positive selection
OG_id	gene_id	seed_eggNOG_ortholog	seed_ortholog_evalue	seed_ortholog_score	best_tax_level	Preferred_name	GOs	eggNOG OGs	eggNOG free text desc
OG0003548	AEN_03565	430498.S8A9V5	1.5e-86	326.2	Ascomycota			3A0B4@33154,3P297@4751,3QU7R@4890,KOG3399@1,KOG3399@2759	yippee family
OG0003548	AFL_07265	13349.G1XH51	4.8e-74	285	Ascomycota			3A0B4@33154,3P297@4751,3QU7R@4890,KOG3399@1,KOG3399@2759	yippee family
OG0003548	Acon00909	13349.G1XH51	1.1e-79	303.9	Ascomycota			3A0B4@33154,3P297@4751,3QU7R@4890,KOG3399@1,KOG3399@2759	yippee family
OG0003548	Airi04412	430498.S8A9V5	2.9e-69	269.2	Ascomycota			3A0B4@33154,3P297@4751,3QU7R@4890,KOG3399@1,KOG3399@2759	yippee family
OG0003548	Amus04112	430498.S8A9V5	9.9e-70	270.8	Ascomycota			3A0B4@33154,3P297@4751,3QU7R@4890,KOG3399@1,KOG3399@2759	yippee family
OG0003548	Aoli06498	13349.G1XH51	1.6e-61	243.4	Ascomycota			3A0B4@33154,3P297@4751,3QU7R@4890,KOG3399@1,KOG3399@2759	yippee family
OG0003548	Apse05128	13349.G1XH51	1.8e-71	276.6	Ascomycota			3A0B4@33154,3P297@4751,3QU7R@4890,KOG3399@1,KOG3399@2759	yippee family
OG0003548	Asin04357	430498.S8A9V5	7.3e-68	264.6	Ascomycota			3A0B4@33154,3P297@4751,3QU7R@4890,KOG3399@1,KOG3399@2759	yippee family
OG0003548	Asph00748	13349.G1XH51	3e-69	269.2	Ascomycota			3A0B4@33154,3P297@4751,3QU7R@4890,KOG3399@1,KOG3399@2759	yippee family
OG0003548	Aver08496	430498.S8A9V5	5.3e-71	275	Ascomycota			3A0B4@33154,3P297@4751,3QU7R@4890,KOG3399@1,KOG3399@2759	yippee family
OG0003548	DCYL_03177	430498.S8A9V5	1.2e-80	307	Ascomycota			3A0B4@33154,3P297@4751,3QU7R@4890,KOG3399@1,KOG3399@2759	yippee family
OG0003548	Dbro00849	430498.S8A9V5	3.5e-64	252.3	Ascomycota			3A0B4@33154,3P297@4751,3QU7R@4890,KOG3399@1,KOG3399@2759	yippee family
OG0003548	Dcio107726	430498.S8A9V5	9.7e-81	307.4	Ascomycota			3A0B4@33154,3P297@4751,3QU7R@4890,KOG3399@1,KOG3399@2759	yippee family
OG0003548	Dcio206637	430498.S8A9V5	2.8e-80	305.8	Ascomycota			3A0B4@33154,3P297@4751,3QU7R@4890,KOG3399@1,KOG3399@2759	yippee family
OG0003548	Dcio301772	430498.S8A9V5	9.7e-81	307.4	Ascomycota			3A0B4@33154,3P297@4751,3QU7R@4890,KOG3399@1,KOG3399@2759	yippee family
OG0003548	Dcoe02052	430498.S8A9V5	4.1e-66	258.8	Ascomycota			3A0B4@33154,3P297@4751,3QU7R@4890,KOG3399@1,KOG3399@2759	yippee family
OG0003548	Ddac05067	430498.S8A9V5	1.4e-65	256.9	Ascomycota			3A0B4@33154,3P297@4751,3QU7R@4890,KOG3399@1,KOG3399@2759	yippee family
OG0003548	Ddre01811	430498.S8A9V5	2.1e-91	342.8	Ascomycota			3A0B4@33154,3P297@4751,3QU7R@4890,KOG3399@1,KOG3399@2759	yippee family
OG0003548	Dhap00671	430498.S8A9V5	1.9e-132	479.2	Ascomycota			3A0B4@33154,3P297@4751,3QU7R@4890,KOG3399@1,KOG3399@2759	yippee family
OG0003548	Dlep04570	430498.S8A9V5	3.5e-91	342	Ascomycota			3A0B4@33154,3P297@4751,3QU7R@4890,KOG3399@1,KOG3399@2759	yippee family
OG0003548	Dpar07315	430498.S8A9V5	2.5e-89	335.9	Ascomycota			3A0B4@33154,3P297@4751,3QU7R@4890,KOG3399@1,KOG3399@2759	yippee family
OG0003548	Dque08378	430498.S8A9V5	5.4e-84	318.2	Ascomycota			3A0B4@33154,3P297@4751,3QU7R@4890,KOG3399@1,KOG3399@2759	yippee family
OG0003548	Dste01349	430498.S8A9V5	4e-49	202.2	Ascomycota			3A0B4@33154,3P297@4751,3QU7R@4890,KOG3399@1,KOG3399@2759	yippee family
OG0003548	Dtib07246	430498.S8A9V5	1.2e-94	353.6	Ascomycota			3A0B4@33154,3P297@4751,3QU7R@4890,KOG3399@1,KOG3399@2759	yippee family
OG0004765	AEN_07600	430498.S8BZ40	1.3e-88	332.8	Ascomycota	HMX1	GO:0003674,GO:0003824,GO:0004392,GO:0005488,GO:0005575,GO:0005622,GO:0005623,GO:0005634,GO:0005635,GO:0005640,GO:0005737,GO:0005783,GO:0006725,GO:0006778,GO:0006787,GO:0006788,GO:0006807,GO:0006873,GO:0006875,GO:0006879,GO:0006950,GO:0006979,GO:0008150,GO:0008152,GO:0009056,GO:0009987,GO:0012505,GO:0016020,GO:0016491,GO:0016705,GO:0019439,GO:0019725,GO:0019867,GO:0020037,GO:0030003,GO:0031090,GO:…	38GW9@33154,3NZC3@4751,3QNJU@4890,COG5398@1,KOG4480@2759	to Saccharomyces cerevisiae HMX1 (YLR205C)
OG0004765	AFL_06600	13349.G1XHD5	4e-173	614	Ascomycota	HMX1	GO:0003674,GO:0003824,GO:0004392,GO:0005488,GO:0005575,GO:0005622,GO:0005623,GO:0005634,GO:0005635,GO:0005640,GO:0005737,GO:0005783,GO:0006725,GO:0006778,GO:0006787,GO:0006788,GO:0006807,GO:0006873,GO:0006875,GO:0006879,GO:0006950,GO:0006979,GO:0008150,GO:0008152,GO:0009056,GO:0009987,GO:0012505,GO:0016020,GO:0016491,GO:0016705,GO:0019439,GO:0019725,GO:0019867,GO:0020037,GO:0030003,GO:0031090,GO:…	38GW9@33154,3NZC3@4751,3QNJU@4890,COG5398@1,KOG4480@2759	to Saccharomyces cerevisiae HMX1 (YLR205C)
OG0004765	Acon00988	13349.G1XHD5	1.3e-176	625.5	Ascomycota	HMX1	GO:0003674,GO:0003824,GO:0004392,GO:0005488,GO:0005575,GO:0005622,GO:0005623,GO:0005634,GO:0005635,GO:0005640,GO:0005737,GO:0005783,GO:0006725,GO:0006778,GO:0006787,GO:0006788,GO:0006807,GO:0006873,GO:0006875,GO:0006879,GO:0006950,GO:0006979,GO:0008150,GO:0008152,GO:0009056,GO:0009987,GO:0012505,GO:0016020,GO:0016491,GO:0016705,GO:0019439,GO:0019725,GO:0019867,GO:0020037,GO:0030003,GO:0031090,GO:…	38GW9@33154,3NZC3@4751,3QNJU@4890,COG5398@1,KOG4480@2759	to Saccharomyces cerevisiae HMX1 (YLR205C)
OG0004765	Airi04499	13349.G1XHD5	5.7e-159	567	Ascomycota	HMX1	GO:0003674,GO:0003824,GO:0004392,GO:0005488,GO:0005575,GO:0005622,GO:0005623,GO:0005634,GO:0005635,GO:0005640,GO:0005737,GO:0005783,GO:0006725,GO:0006778,GO:0006787,GO:0006788,GO:0006807,GO:0006873,GO:0006875,GO:0006879,GO:0006950,GO:0006979,GO:0008150,GO:0008152,GO:0009056,GO:0009987,GO:0012505,GO:0016020,GO:0016491,GO:0016705,GO:0019439,GO:0019725,GO:0019867,GO:0020037,GO:0030003,GO:0031090,GO:…	38GW9@33154,3NZC3@4751,3QNJU@4890,COG5398@1,KOG4480@2759	to Saccharomyces cerevisiae HMX1 (YLR205C)
OG0004765	Amus04199	13349.G1XHD5	3e-168	598.2	Ascomycota	HMX1	GO:0003674,GO:0003824,GO:0004392,GO:0005488,GO:0005575,GO:0005622,GO:0005623,GO:0005634,GO:0005635,GO:0005640,GO:0005737,GO:0005783,GO:0006725,GO:0006778,GO:0006787,GO:0006788,GO:0006807,GO:0006873,GO:0006875,GO:0006879,GO:0006950,GO:0006979,GO:0008150,GO:0008152,GO:0009056,GO:0009987,GO:0012505,GO:0016020,GO:0016491,GO:0016705,GO:0019439,GO:0019725,GO:0019867,GO:0020037,GO:0030003,GO:0031090,GO:…	38GW9@33154,3NZC3@4751,3QNJU@4890,COG5398@1,KOG4480@2759	to Saccharomyces cerevisiae HMX1 (YLR205C)
OG0004765	Aoli06582	13349.G1XHD5	1.2e-150	539.3	Ascomycota	HMX1	GO:0003674,GO:0003824,GO:0004392,GO:0005488,GO:0005575,GO:0005622,GO:0005623,GO:0005634,GO:0005635,GO:0005640,GO:0005737,GO:0005783,GO:0006725,GO:0006778,GO:0006787,GO:0006788,GO:0006807,GO:0006873,GO:0006875,GO:0006879,GO:0006950,GO:0006979,GO:0008150,GO:0008152,GO:0009056,GO:0009987,GO:0012505,GO:0016020,GO:0016491,GO:0016705,GO:0019439,GO:0019725,GO:0019867,GO:0020037,GO:0030003,GO:0031090,GO:…	38GW9@33154,3NZC3@4751,3QNJU@4890,COG5398@1,KOG4480@2759	to Saccharomyces cerevisiae HMX1 (YLR205C)
OG0004765	Apse07651	13349.G1XHD5	2e-172	611.7	Ascomycota	HMX1	GO:0003674,GO:0003824,GO:0004392,GO:0005488,GO:0005575,GO:0005622,GO:0005623,GO:0005634,GO:0005635,GO:0005640,GO:0005737,GO:0005783,GO:0006725,GO:0006778,GO:0006787,GO:0006788,GO:0006807,GO:0006873,GO:0006875,GO:0006879,GO:0006950,GO:0006979,GO:0008150,GO:0008152,GO:0009056,GO:0009987,GO:0012505,GO:0016020,GO:0016491,GO:0016705,GO:0019439,GO:0019725,GO:0019867,GO:0020037,GO:0030003,GO:0031090,GO:…	38GW9@33154,3NZC3@4751,3QNJU@4890,COG5398@1,KOG4480@2759	to Saccharomyces cerevisiae HMX1 (YLR205C)
OG0004765	Asin04440	13349.G1XHD5	3.5e-161	574.7	Ascomycota	HMX1	GO:0003674,GO:0003824,GO:0004392,GO:0005488,GO:0005575,GO:0005622,GO:0005623,GO:0005634,GO:0005635,GO:0005640,GO:0005737,GO:0005783,GO:0006725,GO:0006778,GO:0006787,GO:0006788,GO:0006807,GO:0006873,GO:0006875,GO:0006879,GO:0006950,GO:0006979,GO:0008150,GO:0008152,GO:0009056,GO:0009987,GO:0012505,GO:0016020,GO:0016491,GO:0016705,GO:0019439,GO:0019725,GO:0019867,GO:0020037,GO:0030003,GO:0031090,GO:…	38GW9@33154,3NZC3@4751,3QNJU@4890,COG5398@1,KOG4480@2759	to Saccharomyces cerevisiae HMX1 (YLR205C)
OG0004765	Asph08536	13349.G1XHD5	8.2e-161	573.5	Ascomycota	HMX1	GO:0003674,GO:0003824,GO:0004392,GO:0005488,GO:0005575,GO:0005622,GO:0005623,GO:0005634,GO:0005635,GO:0005640,GO:0005737,GO:0005783,GO:0006725,GO:0006778,GO:0006787,GO:0006788,GO:0006807,GO:0006873,GO:0006875,GO:0006879,GO:0006950,GO:0006979,GO:0008150,GO:0008152,GO:0009056,GO:0009987,GO:0012505,GO:0016020,GO:0016491,GO:0016705,GO:0019439,GO:0019725,GO:0019867,GO:0020037,GO:0030003,GO:0031090,GO:…	38GW9@33154,3NZC3@4751,3QNJU@4890,COG5398@1,KOG4480@2759	to Saccharomyces cerevisiae HMX1 (YLR205C)
OG0004765	Aver08579	13349.G1XHD5	2.2e-163	581.6	Ascomycota	HMX1	GO:0003674,GO:0003824,GO:0004392,GO:0005488,GO:0005575,GO:0005622,GO:0005623,GO:0005634,GO:0005635,GO:0005640,GO:0005737,GO:0005783,GO:0006725,GO:0006778,GO:0006787,GO:0006788,GO:0006807,GO:0006873,GO:0006875,GO:0006879,GO:0006950,GO:0006979,GO:0008150,GO:0008152,GO:0009056,GO:0009987,GO:0012505,GO:0016020,GO:0016491,GO:0016705,GO:0019439,GO:0019725,GO:0019867,GO:0020037,GO:0030003,GO:0031090,GO:…	38GW9@33154,3NZC3@4751,3QNJU@4890,COG5398@1,KOG4480@2759	to Saccharomyces cerevisiae HMX1 (YLR205C)
OG0004765	DCYL_08347	430498.S8BZ40	9.2e-117	426.8	Ascomycota	HMX1	GO:0003674,GO:0003824,GO:0004392,GO:0005488,GO:0005575,GO:0005622,GO:0005623,GO:0005634,GO:0005635,GO:0005640,GO:0005737,GO:0005783,GO:0006725,GO:0006778,GO:0006787,GO:0006788,GO:0006807,GO:0006873,GO:0006875,GO:0006879,GO:0006950,GO:0006979,GO:0008150,GO:0008152,GO:0009056,GO:0009987,GO:0012505,GO:0016020,GO:0016491,GO:0016705,GO:0019439,GO:0019725,GO:0019867,GO:0020037,GO:0030003,GO:0031090,GO:…	38GW9@33154,3NZC3@4751,3QNJU@4890,COG5398@1,KOG4480@2759	to Saccharomyces cerevisiae HMX1 (YLR205C)
OG0004765	Dbro00764	13349.G1XHD5	1.8e-110	406	Ascomycota	HMX1	GO:0003674,GO:0003824,GO:0004392,GO:0005488,GO:0005575,GO:0005622,GO:0005623,GO:0005634,GO:0005635,GO:0005640,GO:0005737,GO:0005783,GO:0006725,GO:0006778,GO:0006787,GO:0006788,GO:0006807,GO:0006873,GO:0006875,GO:0006879,GO:0006950,GO:0006979,GO:0008150,GO:0008152,GO:0009056,GO:0009987,GO:0012505,GO:0016020,GO:0016491,GO:0016705,GO:0019439,GO:0019725,GO:0019867,GO:0020037,GO:0030003,GO:0031090,GO:…	38GW9@33154,3NZC3@4751,3QNJU@4890,COG5398@1,KOG4480@2759	to Saccharomyces cerevisiae HMX1 (YLR205C)
OG0004765	Dcio107639	430498.S8BZ40	7.8e-132	476.9	Ascomycota	HMX1	GO:0003674,GO:0003824,GO:0004392,GO:0005488,GO:0005575,GO:0005622,GO:0005623,GO:0005634,GO:0005635,GO:0005640,GO:0005737,GO:0005783,GO:0006725,GO:0006778,GO:0006787,GO:0006788,GO:0006807,GO:0006873,GO:0006875,GO:0006879,GO:0006950,GO:0006979,GO:0008150,GO:0008152,GO:0009056,GO:0009987,GO:0012505,GO:0016020,GO:0016491,GO:0016705,GO:0019439,GO:0019725,GO:0019867,GO:0020037,GO:0030003,GO:0031090,GO:…	38GW9@33154,3NZC3@4751,3QNJU@4890,COG5398@1,KOG4480@2759	to Saccharomyces cerevisiae HMX1 (YLR205C)
OG0004765	Dcio206730	13349.G1XHD5	1.6e-112	412.5	Ascomycota	HMX1	GO:0003674,GO:0003824,GO:0004392,GO:0005488,GO:0005575,GO:0005622,GO:0005623,GO:0005634,GO:0005635,GO:0005640,GO:0005737,GO:0005783,GO:0006725,GO:0006778,GO:0006787,GO:0006788,GO:0006807,GO:0006873,GO:0006875,GO:0006879,GO:0006950,GO:0006979,GO:0008150,GO:0008152,GO:0009056,GO:0009987,GO:0012505,GO:0016020,GO:0016491,GO:0016705,GO:0019439,GO:0019725,GO:0019867,GO:0020037,GO:0030003,GO:0031090,GO:…	38GW9@33154,3NZC3@4751,3QNJU@4890,COG5398@1,KOG4480@2759	to Saccharomyces cerevisiae HMX1 (YLR205C)
OG0004765	Dcio301686	430498.S8BZ40	5.6e-130	470.7	Ascomycota	HMX1	GO:0003674,GO:0003824,GO:0004392,GO:0005488,GO:0005575,GO:0005622,GO:0005623,GO:0005634,GO:0005635,GO:0005640,GO:0005737,GO:0005783,GO:0006725,GO:0006778,GO:0006787,GO:0006788,GO:0006807,GO:0006873,GO:0006875,GO:0006879,GO:0006950,GO:0006979,GO:0008150,GO:0008152,GO:0009056,GO:0009987,GO:0012505,GO:0016020,GO:0016491,GO:0016705,GO:0019439,GO:0019725,GO:0019867,GO:0020037,GO:0030003,GO:0031090,GO:…	38GW9@33154,3NZC3@4751,3QNJU@4890,COG5398@1,KOG4480@2759	to Saccharomyces cerevisiae HMX1 (YLR205C)
OG0004765	Dcoe01958	13349.G1XHD5	2.7e-106	392.1	Ascomycota	HMX1	GO:0003674,GO:0003824,GO:0004392,GO:0005488,GO:0005575,GO:0005622,GO:0005623,GO:0005634,GO:0005635,GO:0005640,GO:0005737,GO:0005783,GO:0006725,GO:0006778,GO:0006787,GO:0006788,GO:0006807,GO:0006873,GO:0006875,GO:0006879,GO:0006950,GO:0006979,GO:0008150,GO:0008152,GO:0009056,GO:0009987,GO:0012505,GO:0016020,GO:0016491,GO:0016705,GO:0019439,GO:0019725,GO:0019867,GO:0020037,GO:0030003,GO:0031090,GO:…	38GW9@33154,3NZC3@4751,3QNJU@4890,COG5398@1,KOG4480@2759	to Saccharomyces cerevisiae HMX1 (YLR205C)
OG0004765	Ddac03733	13349.G1XHD5	6.1e-108	397.9	Ascomycota	HMX1	GO:0003674,GO:0003824,GO:0004392,GO:0005488,GO:0005575,GO:0005622,GO:0005623,GO:0005634,GO:0005635,GO:0005640,GO:0005737,GO:0005783,GO:0006725,GO:0006778,GO:0006787,GO:0006788,GO:0006807,GO:0006873,GO:0006875,GO:0006879,GO:0006950,GO:0006979,GO:0008150,GO:0008152,GO:0009056,GO:0009987,GO:0012505,GO:0016020,GO:0016491,GO:0016705,GO:0019439,GO:0019725,GO:0019867,GO:0020037,GO:0030003,GO:0031090,GO:…	38GW9@33154,3NZC3@4751,3QNJU@4890,COG5398@1,KOG4480@2759	to Saccharomyces cerevisiae HMX1 (YLR205C)
OG0004765	Ddre01909	430498.S8BZ40	2.8e-67	261.5	Ascomycota	HMX1	GO:0003674,GO:0003824,GO:0004392,GO:0005488,GO:0005575,GO:0005622,GO:0005623,GO:0005634,GO:0005635,GO:0005640,GO:0005737,GO:0005783,GO:0006725,GO:0006778,GO:0006787,GO:0006788,GO:0006807,GO:0006873,GO:0006875,GO:0006879,GO:0006950,GO:0006979,GO:0008150,GO:0008152,GO:0009056,GO:0009987,GO:0012505,GO:0016020,GO:0016491,GO:0016705,GO:0019439,GO:0019725,GO:0019867,GO:0020037,GO:0030003,GO:0031090,GO:…	38GW9@33154,3NZC3@4751,3QNJU@4890,COG5398@1,KOG4480@2759	to Saccharomyces cerevisiae HMX1 (YLR205C)
OG0004765	Dhap06220	430498.S8BZ40	2.3e-174	618.2	Ascomycota	HMX1	GO:0003674,GO:0003824,GO:0004392,GO:0005488,GO:0005575,GO:0005622,GO:0005623,GO:0005634,GO:0005635,GO:0005640,GO:0005737,GO:0005783,GO:0006725,GO:0006778,GO:0006787,GO:0006788,GO:0006807,GO:0006873,GO:0006875,GO:0006879,GO:0006950,GO:0006979,GO:0008150,GO:0008152,GO:0009056,GO:0009987,GO:0012505,GO:0016020,GO:0016491,GO:0016705,GO:0019439,GO:0019725,GO:0019867,GO:0020037,GO:0030003,GO:0031090,GO:…	38GW9@33154,3NZC3@4751,3QNJU@4890,COG5398@1,KOG4480@2759	to Saccharomyces cerevisiae HMX1 (YLR205C)
OG0004765	Dlep01979	430498.S8BZ40	3.3e-121	443.4	Ascomycota	HMX1	GO:0003674,GO:0003824,GO:0004392,GO:0005488,GO:0005575,GO:0005622,GO:0005623,GO:0005634,GO:0005635,GO:0005640,GO:0005737,GO:0005783,GO:0006725,GO:0006778,GO:0006787,GO:0006788,GO:0006807,GO:0006873,GO:0006875,GO:0006879,GO:0006950,GO:0006979,GO:0008150,GO:0008152,GO:0009056,GO:0009987,GO:0012505,GO:0016020,GO:0016491,GO:0016705,GO:0019439,GO:0019725,GO:0019867,GO:0020037,GO:0030003,GO:0031090,GO:…	38GW9@33154,3NZC3@4751,3QNJU@4890,COG5398@1,KOG4480@2759	to Saccharomyces cerevisiae HMX1 (YLR205C)
OG0004765	Dpar07233	430498.S8BZ40	1.8e-136	492.3	Ascomycota	HMX1	GO:0003674,GO:0003824,GO:0004392,GO:0005488,GO:0005575,GO:0005622,GO:0005623,GO:0005634,GO:0005635,GO:0005640,GO:0005737,GO:0005783,GO:0006725,GO:0006778,GO:0006787,GO:0006788,GO:0006807,GO:0006873,GO:0006875,GO:0006879,GO:0006950,GO:0006979,GO:0008150,GO:0008152,GO:0009056,GO:0009987,GO:0012505,GO:0016020,GO:0016491,GO:0016705,GO:0019439,GO:0019725,GO:0019867,GO:0020037,GO:0030003,GO:0031090,GO:…	38GW9@33154,3NZC3@4751,3QNJU@4890,COG5398@1,KOG4480@2759	to Saccharomyces cerevisiae HMX1 (YLR205C)
OG0004765	Dque08296	430498.S8BZ40	6.9e-133	480.3	Ascomycota	HMX1	GO:0003674,GO:0003824,GO:0004392,GO:0005488,GO:0005575,GO:0005622,GO:0005623,GO:0005634,GO:0005635,GO:0005640,GO:0005737,GO:0005783,GO:0006725,GO:0006778,GO:0006787,GO:0006788,GO:0006807,GO:0006873,GO:0006875,GO:0006879,GO:0006950,GO:0006979,GO:0008150,GO:0008152,GO:0009056,GO:0009987,GO:0012505,GO:0016020,GO:0016491,GO:0016705,GO:0019439,GO:0019725,GO:0019867,GO:0020037,GO:0030003,GO:0031090,GO:…	38GW9@33154,3NZC3@4751,3QNJU@4890,COG5398@1,KOG4480@2759	to Saccharomyces cerevisiae HMX1 (YLR205C)
OG0004765	Dste01268	13349.G1XHD5	3.5e-94	352.1	Ascomycota	HMX1	GO:0003674,GO:0003824,GO:0004392,GO:0005488,GO:0005575,GO:0005622,GO:0005623,GO:0005634,GO:0005635,GO:0005640,GO:0005737,GO:0005783,GO:0006725,GO:0006778,GO:0006787,GO:0006788,GO:0006807,GO:0006873,GO:0006875,GO:0006879,GO:0006950,GO:0006979,GO:0008150,GO:0008152,GO:0009056,GO:0009987,GO:0012505,GO:0016020,GO:0016491,GO:0016705,GO:0019439,GO:0019725,GO:0019867,GO:0020037,GO:0030003,GO:0031090,GO:…	38GW9@33154,3NZC3@4751,3QNJU@4890,COG5398@1,KOG4480@2759	to Saccharomyces cerevisiae HMX1 (YLR205C)
OG0004765	Dtib07165	430498.S8BZ40	8.7e-136	490	Ascomycota	HMX1	GO:0003674,GO:0003824,GO:0004392,GO:0005488,GO:0005575,GO:0005622,GO:0005623,GO:0005634,GO:0005635,GO:0005640,GO:0005737,GO:0005783,GO:0006725,GO:0006778,GO:0006787,GO:0006788,GO:0006807,GO:0006873,GO:0006875,GO:0006879,GO:0006950,GO:0006979,GO:0008150,GO:0008152,GO:0009056,GO:0009987,GO:0012505,GO:0016020,GO:0016491,GO:0016705,GO:0019439,GO:0019725,GO:0019867,GO:0020037,GO:0030003,GO:0031090,GO:…	38GW9@33154,3NZC3@4751,3QNJU@4890,COG5398@1,KOG4480@2759	to Saccharomyces cerevisiae HMX1 (YLR205C)
OG0004942	AEN_08173	430498.S8BMI1	0	1117.1	Ascomycota			2ED2G@1,2SIT3@2759,38EB4@33154,3NZWG@4751,3QPVZ@4890	fungal specific transcription factor
OG0004942	AFL_03068	13349.G1XGF6	0	1264.2	Ascomycota			2ED2G@1,2SIT3@2759,38EB4@33154,3NZWG@4751,3QPVZ@4890	fungal specific transcription factor
OG0004942	Acon00677	13349.G1XGF6	0	1386.7	Ascomycota			2ED2G@1,2SIT3@2759,38EB4@33154,3NZWG@4751,3QPVZ@4890	fungal specific transcription factor
OG0004942	Airi00224	13349.G1XGF6	0	1306.6	Ascomycota			2ED2G@1,2SIT3@2759,38EB4@33154,3NZWG@4751,3QPVZ@4890	fungal specific transcription factor
OG0004942	Amus01808	13349.G1XGF6	0	1361.7	Ascomycota			2ED2G@1,2SIT3@2759,38EB4@33154,3NZWG@4751,3QPVZ@4890	fungal specific transcription factor
OG0004942	Aoli06265	13349.G1XGF6	0	1454.1	Ascomycota			2ED2G@1,2SIT3@2759,38EB4@33154,3NZWG@4751,3QPVZ@4890	fungal specific transcription factor
OG0004942	Apse05696	13349.G1XGF6	2.1e-244	851.7	Ascomycota			2ED2G@1,2SIT3@2759,38EB4@33154,3NZWG@4751,3QPVZ@4890	fungal specific transcription factor
OG0004942	Asin00961	13349.G1XGF6	0	1332.8	Ascomycota			2ED2G@1,2SIT3@2759,38EB4@33154,3NZWG@4751,3QPVZ@4890	fungal specific transcription factor
OG0004942	Asph07670	13349.G1XGF6	0	1344.7	Ascomycota			2ED2G@1,2SIT3@2759,38EB4@33154,3NZWG@4751,3QPVZ@4890	fungal specific transcription factor
OG0004942	Aver00810	13349.G1XGF6	0	1327.8	Ascomycota			2ED2G@1,2SIT3@2759,38EB4@33154,3NZWG@4751,3QPVZ@4890	fungal specific transcription factor
OG0004942	DCYL_05563	13349.G1XGF6	9.9e-301	1038.9	Ascomycota			2ED2G@1,2SIT3@2759,38EB4@33154,3NZWG@4751,3QPVZ@4890	fungal specific transcription factor
OG0004942	Dbro01533	13349.G1XGF6	1e-302	1045.8	Ascomycota			2ED2G@1,2SIT3@2759,38EB4@33154,3NZWG@4751,3QPVZ@4890	fungal specific transcription factor
OG0004942	Dcio102798	430498.S8BMI1	0	1208.7	Ascomycota			2ED2G@1,2SIT3@2759,38EB4@33154,3NZWG@4751,3QPVZ@4890	fungal specific transcription factor
OG0004942	Dcio202146	430498.S8BMI1	0	1199.5	Ascomycota			2ED2G@1,2SIT3@2759,38EB4@33154,3NZWG@4751,3QPVZ@4890	fungal specific transcription factor
OG0004942	Dcio306818	430498.S8BMI1	0	1208.7	Ascomycota			2ED2G@1,2SIT3@2759,38EB4@33154,3NZWG@4751,3QPVZ@4890	fungal specific transcription factor
OG0004942	Dcoe04534	13349.G1XGF6	0	1113.2	Ascomycota			2ED2G@1,2SIT3@2759,38EB4@33154,3NZWG@4751,3QPVZ@4890	fungal specific transcription factor
OG0004942	Ddac04786	13349.G1XGF6	7e-308	1063.1	Ascomycota			2ED2G@1,2SIT3@2759,38EB4@33154,3NZWG@4751,3QPVZ@4890	fungal specific transcription factor
OG0004942	Ddre04866	430498.S8BMI1	0	1221.5	Ascomycota			2ED2G@1,2SIT3@2759,38EB4@33154,3NZWG@4751,3QPVZ@4890	fungal specific transcription factor
OG0004942	Dhap05755	430498.S8BMI1	0	1411.4	Ascomycota			2ED2G@1,2SIT3@2759,38EB4@33154,3NZWG@4751,3QPVZ@4890	fungal specific transcription factor
OG0004942	Dlep03754	430498.S8BMI1	0	1245	Ascomycota			2ED2G@1,2SIT3@2759,38EB4@33154,3NZWG@4751,3QPVZ@4890	fungal specific transcription factor
OG0004942	Dpar01464	430498.S8BMI1	0	1236.1	Ascomycota			2ED2G@1,2SIT3@2759,38EB4@33154,3NZWG@4751,3QPVZ@4890	fungal specific transcription factor
OG0004942	Dque04473	430498.S8BMI1	0	1229.5	Ascomycota			2ED2G@1,2SIT3@2759,38EB4@33154,3NZWG@4751,3QPVZ@4890	fungal specific transcription factor
OG0004942	Dste06901	13349.G1XGF6	1.9e-306	1058.1	Ascomycota			2ED2G@1,2SIT3@2759,38EB4@33154,3NZWG@4751,3QPVZ@4890	fungal specific transcription factor
OG0004942	Dtib01507	430498.S8BMI1	0	1238.4	Ascomycota			2ED2G@1,2SIT3@2759,38EB4@33154,3NZWG@4751,3QPVZ@4890	fungal specific transcription factor
OG0004344	AEN_06234	430498.S8AIY9	6.2e-127	460.7	Ascomycota	TRM5	GO:0000959,GO:0000963,GO:0001510,GO:0002939,GO:0003674,GO:0003824,GO:0005575,GO:0005622,GO:0005623,GO:0005634,GO:0005737,GO:0005739,GO:0005759,GO:0006139,GO:0006396,GO:0006399,GO:0006400,GO:0006725,GO:0006807,GO:0008033,GO:0008150,GO:0008152,GO:0008168,GO:0008173,GO:0008175,GO:0008757,GO:0009019,GO:0009451,GO:0009987,GO:0010467,GO:0016070,GO:0016423,GO:0016740,GO:0016741,GO:0030488,GO:0031974,GO:…	38BNK@33154,3NUHF@4751,3QK2V@4890,COG2520@1,KOG2078@2759	Specifically methylates the N1 position of guanosine-37 in various cytoplasmic and mitochondrial tRNAs. Methylation is not dependent on the nature of the nucleoside 5' of the target nucleoside. This is the first step in the biosynthesis of wybutosine (yW), a modified base adjacent to the anticodon of tRNAs and required for accurate decoding
OG0004344	AFL_04326	13349.G1X4R7	5.8e-297	1026.2	Ascomycota	TRM5	GO:0000959,GO:0000963,GO:0001510,GO:0002939,GO:0003674,GO:0003824,GO:0005575,GO:0005622,GO:0005623,GO:0005634,GO:0005737,GO:0005739,GO:0005759,GO:0006139,GO:0006396,GO:0006399,GO:0006400,GO:0006725,GO:0006807,GO:0008033,GO:0008150,GO:0008152,GO:0008168,GO:0008173,GO:0008175,GO:0008757,GO:0009019,GO:0009451,GO:0009987,GO:0010467,GO:0016070,GO:0016423,GO:0016740,GO:0016741,GO:0030488,GO:0031974,GO:…	38BNK@33154,3NUHF@4751,3QK2V@4890,COG2520@1,KOG2078@2759	Specifically methylates the N1 position of guanosine-37 in various cytoplasmic and mitochondrial tRNAs. Methylation is not dependent on the nature of the nucleoside 5' of the target nucleoside. This is the first step in the biosynthesis of wybutosine (yW), a modified base adjacent to the anticodon of tRNAs and required for accurate decoding
OG0004344	Acon04072	13349.G1X4R7	1.2e-302	1045	Ascomycota	TRM5	GO:0000959,GO:0000963,GO:0001510,GO:0002939,GO:0003674,GO:0003824,GO:0005575,GO:0005622,GO:0005623,GO:0005634,GO:0005737,GO:0005739,GO:0005759,GO:0006139,GO:0006396,GO:0006399,GO:0006400,GO:0006725,GO:0006807,GO:0008033,GO:0008150,GO:0008152,GO:0008168,GO:0008173,GO:0008175,GO:0008757,GO:0009019,GO:0009451,GO:0009987,GO:0010467,GO:0016070,GO:0016423,GO:0016740,GO:0016741,GO:0030488,GO:0031974,GO:…	38BNK@33154,3NUHF@4751,3QK2V@4890,COG2520@1,KOG2078@2759	Specifically methylates the N1 position of guanosine-37 in various cytoplasmic and mitochondrial tRNAs. Methylation is not dependent on the nature of the nucleoside 5' of the target nucleoside. This is the first step in the biosynthesis of wybutosine (yW), a modified base adjacent to the anticodon of tRNAs and required for accurate decoding
OG0004344	Airi05279	13349.G1X4R7	1e-272	945.7	Ascomycota	TRM5	GO:0000959,GO:0000963,GO:0001510,GO:0002939,GO:0003674,GO:0003824,GO:0005575,GO:0005622,GO:0005623,GO:0005634,GO:0005737,GO:0005739,GO:0005759,GO:0006139,GO:0006396,GO:0006399,GO:0006400,GO:0006725,GO:0006807,GO:0008033,GO:0008150,GO:0008152,GO:0008168,GO:0008173,GO:0008175,GO:0008757,GO:0009019,GO:0009451,GO:0009987,GO:0010467,GO:0016070,GO:0016423,GO:0016740,GO:0016741,GO:0030488,GO:0031974,GO:…	38BNK@33154,3NUHF@4751,3QK2V@4890,COG2520@1,KOG2078@2759	Specifically methylates the N1 position of guanosine-37 in various cytoplasmic and mitochondrial tRNAs. Methylation is not dependent on the nature of the nucleoside 5' of the target nucleoside. This is the first step in the biosynthesis of wybutosine (yW), a modified base adjacent to the anticodon of tRNAs and required for accurate decoding
OG0004344	Amus02698	13349.G1X4R7	2.4e-280	971.1	Ascomycota	TRM5	GO:0000959,GO:0000963,GO:0001510,GO:0002939,GO:0003674,GO:0003824,GO:0005575,GO:0005622,GO:0005623,GO:0005634,GO:0005737,GO:0005739,GO:0005759,GO:0006139,GO:0006396,GO:0006399,GO:0006400,GO:0006725,GO:0006807,GO:0008033,GO:0008150,GO:0008152,GO:0008168,GO:0008173,GO:0008175,GO:0008757,GO:0009019,GO:0009451,GO:0009987,GO:0010467,GO:0016070,GO:0016423,GO:0016740,GO:0016741,GO:0030488,GO:0031974,GO:…	38BNK@33154,3NUHF@4751,3QK2V@4890,COG2520@1,KOG2078@2759	Specifically methylates the N1 position of guanosine-37 in various cytoplasmic and mitochondrial tRNAs. Methylation is not dependent on the nature of the nucleoside 5' of the target nucleoside. This is the first step in the biosynthesis of wybutosine (yW), a modified base adjacent to the anticodon of tRNAs and required for accurate decoding
OG0004344	Aoli02483	13349.G1X4R7	0	1152.5	Ascomycota	TRM5	GO:0000959,GO:0000963,GO:0001510,GO:0002939,GO:0003674,GO:0003824,GO:0005575,GO:0005622,GO:0005623,GO:0005634,GO:0005737,GO:0005739,GO:0005759,GO:0006139,GO:0006396,GO:0006399,GO:0006400,GO:0006725,GO:0006807,GO:0008033,GO:0008150,GO:0008152,GO:0008168,GO:0008173,GO:0008175,GO:0008757,GO:0009019,GO:0009451,GO:0009987,GO:0010467,GO:0016070,GO:0016423,GO:0016740,GO:0016741,GO:0030488,GO:0031974,GO:…	38BNK@33154,3NUHF@4751,3QK2V@4890,COG2520@1,KOG2078@2759	Specifically methylates the N1 position of guanosine-37 in various cytoplasmic and mitochondrial tRNAs. Methylation is not dependent on the nature of the nucleoside 5' of the target nucleoside. This is the first step in the biosynthesis of wybutosine (yW), a modified base adjacent to the anticodon of tRNAs and required for accurate decoding
OG0004344	Apse00953	13349.G1X4R7	1.9e-290	1004.6	Ascomycota	TRM5	GO:0000959,GO:0000963,GO:0001510,GO:0002939,GO:0003674,GO:0003824,GO:0005575,GO:0005622,GO:0005623,GO:0005634,GO:0005737,GO:0005739,GO:0005759,GO:0006139,GO:0006396,GO:0006399,GO:0006400,GO:0006725,GO:0006807,GO:0008033,GO:0008150,GO:0008152,GO:0008168,GO:0008173,GO:0008175,GO:0008757,GO:0009019,GO:0009451,GO:0009987,GO:0010467,GO:0016070,GO:0016423,GO:0016740,GO:0016741,GO:0030488,GO:0031974,GO:…	38BNK@33154,3NUHF@4751,3QK2V@4890,COG2520@1,KOG2078@2759	Specifically methylates the N1 position of guanosine-37 in various cytoplasmic and mitochondrial tRNAs. Methylation is not dependent on the nature of the nucleoside 5' of the target nucleoside. This is the first step in the biosynthesis of wybutosine (yW), a modified base adjacent to the anticodon of tRNAs and required for accurate decoding
OG0004344	Asin07416	13349.G1X4R7	6.1e-278	963	Ascomycota	TRM5	GO:0000959,GO:0000963,GO:0001510,GO:0002939,GO:0003674,GO:0003824,GO:0005575,GO:0005622,GO:0005623,GO:0005634,GO:0005737,GO:0005739,GO:0005759,GO:0006139,GO:0006396,GO:0006399,GO:0006400,GO:0006725,GO:0006807,GO:0008033,GO:0008150,GO:0008152,GO:0008168,GO:0008173,GO:0008175,GO:0008757,GO:0009019,GO:0009451,GO:0009987,GO:0010467,GO:0016070,GO:0016423,GO:0016740,GO:0016741,GO:0030488,GO:0031974,GO:…	38BNK@33154,3NUHF@4751,3QK2V@4890,COG2520@1,KOG2078@2759	Specifically methylates the N1 position of guanosine-37 in various cytoplasmic and mitochondrial tRNAs. Methylation is not dependent on the nature of the nucleoside 5' of the target nucleoside. This is the first step in the biosynthesis of wybutosine (yW), a modified base adjacent to the anticodon of tRNAs and required for accurate decoding
OG0004344	Asph04878	13349.G1X4R7	4.5e-268	930.2	Ascomycota	TRM5	GO:0000959,GO:0000963,GO:0001510,GO:0002939,GO:0003674,GO:0003824,GO:0005575,GO:0005622,GO:0005623,GO:0005634,GO:0005737,GO:0005739,GO:0005759,GO:0006139,GO:0006396,GO:0006399,GO:0006400,GO:0006725,GO:0006807,GO:0008033,GO:0008150,GO:0008152,GO:0008168,GO:0008173,GO:0008175,GO:0008757,GO:0009019,GO:0009451,GO:0009987,GO:0010467,GO:0016070,GO:0016423,GO:0016740,GO:0016741,GO:0030488,GO:0031974,GO:…	38BNK@33154,3NUHF@4751,3QK2V@4890,COG2520@1,KOG2078@2759	Specifically methylates the N1 position of guanosine-37 in various cytoplasmic and mitochondrial tRNAs. Methylation is not dependent on the nature of the nucleoside 5' of the target nucleoside. This is the first step in the biosynthesis of wybutosine (yW), a modified base adjacent to the anticodon of tRNAs and required for accurate decoding
OG0004344	Aver03872	13349.G1X4R7	3e-288	997.3	Ascomycota	TRM5	GO:0000959,GO:0000963,GO:0001510,GO:0002939,GO:0003674,GO:0003824,GO:0005575,GO:0005622,GO:0005623,GO:0005634,GO:0005737,GO:0005739,GO:0005759,GO:0006139,GO:0006396,GO:0006399,GO:0006400,GO:0006725,GO:0006807,GO:0008033,GO:0008150,GO:0008152,GO:0008168,GO:0008173,GO:0008175,GO:0008757,GO:0009019,GO:0009451,GO:0009987,GO:0010467,GO:0016070,GO:0016423,GO:0016740,GO:0016741,GO:0030488,GO:0031974,GO:…	38BNK@33154,3NUHF@4751,3QK2V@4890,COG2520@1,KOG2078@2759	Specifically methylates the N1 position of guanosine-37 in various cytoplasmic and mitochondrial tRNAs. Methylation is not dependent on the nature of the nucleoside 5' of the target nucleoside. This is the first step in the biosynthesis of wybutosine (yW), a modified base adjacent to the anticodon of tRNAs and required for accurate decoding
OG0004344	DCYL_07778	13349.G1X4R7	1.4e-145	523.1	Ascomycota	TRM5	GO:0000959,GO:0000963,GO:0001510,GO:0002939,GO:0003674,GO:0003824,GO:0005575,GO:0005622,GO:0005623,GO:0005634,GO:0005737,GO:0005739,GO:0005759,GO:0006139,GO:0006396,GO:0006399,GO:0006400,GO:0006725,GO:0006807,GO:0008033,GO:0008150,GO:0008152,GO:0008168,GO:0008173,GO:0008175,GO:0008757,GO:0009019,GO:0009451,GO:0009987,GO:0010467,GO:0016070,GO:0016423,GO:0016740,GO:0016741,GO:0030488,GO:0031974,GO:…	38BNK@33154,3NUHF@4751,3QK2V@4890,COG2520@1,KOG2078@2759	Specifically methylates the N1 position of guanosine-37 in various cytoplasmic and mitochondrial tRNAs. Methylation is not dependent on the nature of the nucleoside 5' of the target nucleoside. This is the first step in the biosynthesis of wybutosine (yW), a modified base adjacent to the anticodon of tRNAs and required for accurate decoding
OG0004344	Dbro07299	13349.G1X4R7	1.7e-179	636	Ascomycota	TRM5	GO:0000959,GO:0000963,GO:0001510,GO:0002939,GO:0003674,GO:0003824,GO:0005575,GO:0005622,GO:0005623,GO:0005634,GO:0005737,GO:0005739,GO:0005759,GO:0006139,GO:0006396,GO:0006399,GO:0006400,GO:0006725,GO:0006807,GO:0008033,GO:0008150,GO:0008152,GO:0008168,GO:0008173,GO:0008175,GO:0008757,GO:0009019,GO:0009451,GO:0009987,GO:0010467,GO:0016070,GO:0016423,GO:0016740,GO:0016741,GO:0030488,GO:0031974,GO:…	38BNK@33154,3NUHF@4751,3QK2V@4890,COG2520@1,KOG2078@2759	Specifically methylates the N1 position of guanosine-37 in various cytoplasmic and mitochondrial tRNAs. Methylation is not dependent on the nature of the nucleoside 5' of the target nucleoside. This is the first step in the biosynthesis of wybutosine (yW), a modified base adjacent to the anticodon of tRNAs and required for accurate decoding
OG0004344	Dcio100620	13349.G1X4R7	1.5e-194	686	Ascomycota	TRM5	GO:0000959,GO:0000963,GO:0001510,GO:0002939,GO:0003674,GO:0003824,GO:0005575,GO:0005622,GO:0005623,GO:0005634,GO:0005737,GO:0005739,GO:0005759,GO:0006139,GO:0006396,GO:0006399,GO:0006400,GO:0006725,GO:0006807,GO:0008033,GO:0008150,GO:0008152,GO:0008168,GO:0008173,GO:0008175,GO:0008757,GO:0009019,GO:0009451,GO:0009987,GO:0010467,GO:0016070,GO:0016423,GO:0016740,GO:0016741,GO:0030488,GO:0031974,GO:…	38BNK@33154,3NUHF@4751,3QK2V@4890,COG2520@1,KOG2078@2759	Specifically methylates the N1 position of guanosine-37 in various cytoplasmic and mitochondrial tRNAs. Methylation is not dependent on the nature of the nucleoside 5' of the target nucleoside. This is the first step in the biosynthesis of wybutosine (yW), a modified base adjacent to the anticodon of tRNAs and required for accurate decoding
OG0004344	Dcio200659	13349.G1X4R7	4.5e-177	627.9	Ascomycota	TRM5	GO:0000959,GO:0000963,GO:0001510,GO:0002939,GO:0003674,GO:0003824,GO:0005575,GO:0005622,GO:0005623,GO:0005634,GO:0005737,GO:0005739,GO:0005759,GO:0006139,GO:0006396,GO:0006399,GO:0006400,GO:0006725,GO:0006807,GO:0008033,GO:0008150,GO:0008152,GO:0008168,GO:0008173,GO:0008175,GO:0008757,GO:0009019,GO:0009451,GO:0009987,GO:0010467,GO:0016070,GO:0016423,GO:0016740,GO:0016741,GO:0030488,GO:0031974,GO:…	38BNK@33154,3NUHF@4751,3QK2V@4890,COG2520@1,KOG2078@2759	Specifically methylates the N1 position of guanosine-37 in various cytoplasmic and mitochondrial tRNAs. Methylation is not dependent on the nature of the nucleoside 5' of the target nucleoside. This is the first step in the biosynthesis of wybutosine (yW), a modified base adjacent to the anticodon of tRNAs and required for accurate decoding
OG0004344	Dcio300536	13349.G1X4R7	1.1e-194	686.4	Ascomycota	TRM5	GO:0000959,GO:0000963,GO:0001510,GO:0002939,GO:0003674,GO:0003824,GO:0005575,GO:0005622,GO:0005623,GO:0005634,GO:0005737,GO:0005739,GO:0005759,GO:0006139,GO:0006396,GO:0006399,GO:0006400,GO:0006725,GO:0006807,GO:0008033,GO:0008150,GO:0008152,GO:0008168,GO:0008173,GO:0008175,GO:0008757,GO:0009019,GO:0009451,GO:0009987,GO:0010467,GO:0016070,GO:0016423,GO:0016740,GO:0016741,GO:0030488,GO:0031974,GO:…	38BNK@33154,3NUHF@4751,3QK2V@4890,COG2520@1,KOG2078@2759	Specifically methylates the N1 position of guanosine-37 in various cytoplasmic and mitochondrial tRNAs. Methylation is not dependent on the nature of the nucleoside 5' of the target nucleoside. This is the first step in the biosynthesis of wybutosine (yW), a modified base adjacent to the anticodon of tRNAs and required for accurate decoding
OG0004344	Dcoe06947	13349.G1X4R7	9.4e-178	630.2	Ascomycota	TRM5	GO:0000959,GO:0000963,GO:0001510,GO:0002939,GO:0003674,GO:0003824,GO:0005575,GO:0005622,GO:0005623,GO:0005634,GO:0005737,GO:0005739,GO:0005759,GO:0006139,GO:0006396,GO:0006399,GO:0006400,GO:0006725,GO:0006807,GO:0008033,GO:0008150,GO:0008152,GO:0008168,GO:0008173,GO:0008175,GO:0008757,GO:0009019,GO:0009451,GO:0009987,GO:0010467,GO:0016070,GO:0016423,GO:0016740,GO:0016741,GO:0030488,GO:0031974,GO:…	38BNK@33154,3NUHF@4751,3QK2V@4890,COG2520@1,KOG2078@2759	Specifically methylates the N1 position of guanosine-37 in various cytoplasmic and mitochondrial tRNAs. Methylation is not dependent on the nature of the nucleoside 5' of the target nucleoside. This is the first step in the biosynthesis of wybutosine (yW), a modified base adjacent to the anticodon of tRNAs and required for accurate decoding
OG0004344	Ddac04177	13349.G1X4R7	6.1e-177	627.5	Ascomycota	TRM5	GO:0000959,GO:0000963,GO:0001510,GO:0002939,GO:0003674,GO:0003824,GO:0005575,GO:0005622,GO:0005623,GO:0005634,GO:0005737,GO:0005739,GO:0005759,GO:0006139,GO:0006396,GO:0006399,GO:0006400,GO:0006725,GO:0006807,GO:0008033,GO:0008150,GO:0008152,GO:0008168,GO:0008173,GO:0008175,GO:0008757,GO:0009019,GO:0009451,GO:0009987,GO:0010467,GO:0016070,GO:0016423,GO:0016740,GO:0016741,GO:0030488,GO:0031974,GO:…	38BNK@33154,3NUHF@4751,3QK2V@4890,COG2520@1,KOG2078@2759	Specifically methylates the N1 position of guanosine-37 in various cytoplasmic and mitochondrial tRNAs. Methylation is not dependent on the nature of the nucleoside 5' of the target nucleoside. This is the first step in the biosynthesis of wybutosine (yW), a modified base adjacent to the anticodon of tRNAs and required for accurate decoding
OG0004344	Ddre08048	430498.S8AIY9	2.4e-213	748.4	Ascomycota	TRM5	GO:0000959,GO:0000963,GO:0001510,GO:0002939,GO:0003674,GO:0003824,GO:0005575,GO:0005622,GO:0005623,GO:0005634,GO:0005737,GO:0005739,GO:0005759,GO:0006139,GO:0006396,GO:0006399,GO:0006400,GO:0006725,GO:0006807,GO:0008033,GO:0008150,GO:0008152,GO:0008168,GO:0008173,GO:0008175,GO:0008757,GO:0009019,GO:0009451,GO:0009987,GO:0010467,GO:0016070,GO:0016423,GO:0016740,GO:0016741,GO:0030488,GO:0031974,GO:…	38BNK@33154,3NUHF@4751,3QK2V@4890,COG2520@1,KOG2078@2759	Specifically methylates the N1 position of guanosine-37 in various cytoplasmic and mitochondrial tRNAs. Methylation is not dependent on the nature of the nucleoside 5' of the target nucleoside. This is the first step in the biosynthesis of wybutosine (yW), a modified base adjacent to the anticodon of tRNAs and required for accurate decoding
OG0004344	Dhap04557	430498.S8AIY9	0	1148.7	Ascomycota	TRM5	GO:0000959,GO:0000963,GO:0001510,GO:0002939,GO:0003674,GO:0003824,GO:0005575,GO:0005622,GO:0005623,GO:0005634,GO:0005737,GO:0005739,GO:0005759,GO:0006139,GO:0006396,GO:0006399,GO:0006400,GO:0006725,GO:0006807,GO:0008033,GO:0008150,GO:0008152,GO:0008168,GO:0008173,GO:0008175,GO:0008757,GO:0009019,GO:0009451,GO:0009987,GO:0010467,GO:0016070,GO:0016423,GO:0016740,GO:0016741,GO:0030488,GO:0031974,GO:…	38BNK@33154,3NUHF@4751,3QK2V@4890,COG2520@1,KOG2078@2759	Specifically methylates the N1 position of guanosine-37 in various cytoplasmic and mitochondrial tRNAs. Methylation is not dependent on the nature of the nucleoside 5' of the target nucleoside. This is the first step in the biosynthesis of wybutosine (yW), a modified base adjacent to the anticodon of tRNAs and required for accurate decoding
OG0004344	Dlep03869	430498.S8AIY9	1.4e-216	759.2	Ascomycota	TRM5	GO:0000959,GO:0000963,GO:0001510,GO:0002939,GO:0003674,GO:0003824,GO:0005575,GO:0005622,GO:0005623,GO:0005634,GO:0005737,GO:0005739,GO:0005759,GO:0006139,GO:0006396,GO:0006399,GO:0006400,GO:0006725,GO:0006807,GO:0008033,GO:0008150,GO:0008152,GO:0008168,GO:0008173,GO:0008175,GO:0008757,GO:0009019,GO:0009451,GO:0009987,GO:0010467,GO:0016070,GO:0016423,GO:0016740,GO:0016741,GO:0030488,GO:0031974,GO:…	38BNK@33154,3NUHF@4751,3QK2V@4890,COG2520@1,KOG2078@2759	Specifically methylates the N1 position of guanosine-37 in various cytoplasmic and mitochondrial tRNAs. Methylation is not dependent on the nature of the nucleoside 5' of the target nucleoside. This is the first step in the biosynthesis of wybutosine (yW), a modified base adjacent to the anticodon of tRNAs and required for accurate decoding
OG0004344	Dpar00597	430498.S8AIY9	2.8e-217	761.5	Ascomycota	TRM5	GO:0000959,GO:0000963,GO:0001510,GO:0002939,GO:0003674,GO:0003824,GO:0005575,GO:0005622,GO:0005623,GO:0005634,GO:0005737,GO:0005739,GO:0005759,GO:0006139,GO:0006396,GO:0006399,GO:0006400,GO:0006725,GO:0006807,GO:0008033,GO:0008150,GO:0008152,GO:0008168,GO:0008173,GO:0008175,GO:0008757,GO:0009019,GO:0009451,GO:0009987,GO:0010467,GO:0016070,GO:0016423,GO:0016740,GO:0016741,GO:0030488,GO:0031974,GO:…	38BNK@33154,3NUHF@4751,3QK2V@4890,COG2520@1,KOG2078@2759	Specifically methylates the N1 position of guanosine-37 in various cytoplasmic and mitochondrial tRNAs. Methylation is not dependent on the nature of the nucleoside 5' of the target nucleoside. This is the first step in the biosynthesis of wybutosine (yW), a modified base adjacent to the anticodon of tRNAs and required for accurate decoding
OG0004344	Dque00665	430498.S8AIY9	1.8e-203	715.7	Ascomycota	TRM5	GO:0000959,GO:0000963,GO:0001510,GO:0002939,GO:0003674,GO:0003824,GO:0005575,GO:0005622,GO:0005623,GO:0005634,GO:0005737,GO:0005739,GO:0005759,GO:0006139,GO:0006396,GO:0006399,GO:0006400,GO:0006725,GO:0006807,GO:0008033,GO:0008150,GO:0008152,GO:0008168,GO:0008173,GO:0008175,GO:0008757,GO:0009019,GO:0009451,GO:0009987,GO:0010467,GO:0016070,GO:0016423,GO:0016740,GO:0016741,GO:0030488,GO:0031974,GO:…	38BNK@33154,3NUHF@4751,3QK2V@4890,COG2520@1,KOG2078@2759	Specifically methylates the N1 position of guanosine-37 in various cytoplasmic and mitochondrial tRNAs. Methylation is not dependent on the nature of the nucleoside 5' of the target nucleoside. This is the first step in the biosynthesis of wybutosine (yW), a modified base adjacent to the anticodon of tRNAs and required for accurate decoding
OG0004344	Dste00096	13349.G1X4R7	6.1e-172	610.9	Ascomycota	TRM5	GO:0000959,GO:0000963,GO:0001510,GO:0002939,GO:0003674,GO:0003824,GO:0005575,GO:0005622,GO:0005623,GO:0005634,GO:0005737,GO:0005739,GO:0005759,GO:0006139,GO:0006396,GO:0006399,GO:0006400,GO:0006725,GO:0006807,GO:0008033,GO:0008150,GO:0008152,GO:0008168,GO:0008173,GO:0008175,GO:0008757,GO:0009019,GO:0009451,GO:0009987,GO:0010467,GO:0016070,GO:0016423,GO:0016740,GO:0016741,GO:0030488,GO:0031974,GO:…	38BNK@33154,3NUHF@4751,3QK2V@4890,COG2520@1,KOG2078@2759	Specifically methylates the N1 position of guanosine-37 in various cytoplasmic and mitochondrial tRNAs. Methylation is not dependent on the nature of the nucleoside 5' of the target nucleoside. This is the first step in the biosynthesis of wybutosine (yW), a modified base adjacent to the anticodon of tRNAs and required for accurate decoding
OG0004344	Dtib00583	430498.S8AIY9	5.2e-208	730.7	Ascomycota	TRM5	GO:0000959,GO:0000963,GO:0001510,GO:0002939,GO:0003674,GO:0003824,GO:0005575,GO:0005622,GO:0005623,GO:0005634,GO:0005737,GO:0005739,GO:0005759,GO:0006139,GO:0006396,GO:0006399,GO:0006400,GO:0006725,GO:0006807,GO:0008033,GO:0008150,GO:0008152,GO:0008168,GO:0008173,GO:0008175,GO:0008757,GO:0009019,GO:0009451,GO:0009987,GO:0010467,GO:0016070,GO:0016423,GO:0016740,GO:0016741,GO:0030488,GO:0031974,GO:…	38BNK@33154,3NUHF@4751,3QK2V@4890,COG2520@1,KOG2078@2759	Specifically methylates the N1 position of guanosine-37 in various cytoplasmic and mitochondrial tRNAs. Methylation is not dependent on the nature of the nucleoside 5' of the target nucleoside. This is the first step in the biosynthesis of wybutosine (yW), a modified base adjacent to the anticodon of tRNAs and required for accurate decoding
OG0002515	AEN_00142	13349.G1XBR9	1.6e-18	102.1	Fungi			2EA80@1,2SGGW@2759,3ABTH@33154,3P8ED@4751
OG0002515	AFL_03984	13349.G1XBR9	1.6e-13	85.5	Fungi			2EA80@1,2SGGW@2759,3ABTH@33154,3P8ED@4751
OG0002515	Acon04411	13349.G1XBR9	1.7e-15	92	Fungi			2EA80@1,2SGGW@2759,3ABTH@33154,3P8ED@4751
OG0002515	Airi04959	13349.G1XBR9	3.1e-17	97.8	Fungi			2EA80@1,2SGGW@2759,3ABTH@33154,3P8ED@4751
OG0002515	Amus02344	13349.G1XBR9	8.4e-15	89.7	Fungi			2EA80@1,2SGGW@2759,3ABTH@33154,3P8ED@4751
OG0002515	Aoli02138	13349.G1XBR9	1.1e-14	89.4	Fungi			2EA80@1,2SGGW@2759,3ABTH@33154,3P8ED@4751
OG0002515	Apse00643	13349.G1XBR9	1.4e-13	85.5	Fungi			2EA80@1,2SGGW@2759,3ABTH@33154,3P8ED@4751
OG0002515	Asin09792	13349.G1XBR9	2.5e-16	94.7	Fungi			2EA80@1,2SGGW@2759,3ABTH@33154,3P8ED@4751
OG0002515	Asph04539	13349.G1XBR9	1.1e-14	89.4	Fungi			2EA80@1,2SGGW@2759,3ABTH@33154,3P8ED@4751
OG0002515	Aver06581	13349.G1XBR9	1.6e-13	85.5	Fungi			2EA80@1,2SGGW@2759,3ABTH@33154,3P8ED@4751
OG0002515	DCYL_04652	13349.G1XBR9	5.5e-17	96.7	Fungi			2EA80@1,2SGGW@2759,3ABTH@33154,3P8ED@4751
OG0002515	Dbro06141	13349.G1XBR9	2.7e-18	101.3	Fungi			2EA80@1,2SGGW@2759,3ABTH@33154,3P8ED@4751
OG0002515	Dcio100283	13349.G1XBR9	7e-14	86.7	Fungi			2EA80@1,2SGGW@2759,3ABTH@33154,3P8ED@4751
OG0002515	Dcio200982	13349.G1XBR9	4.7e-12	80.5	Fungi			2EA80@1,2SGGW@2759,3ABTH@33154,3P8ED@4751
OG0002515	Dcio300865	13349.G1XBR9	9.1e-14	86.3	Fungi			2EA80@1,2SGGW@2759,3ABTH@33154,3P8ED@4751
OG0002515	Dcoe05398	13349.G1XBR9	1.6e-15	92	Fungi			2EA80@1,2SGGW@2759,3ABTH@33154,3P8ED@4751
OG0002515	Ddac05823	13349.G1XBR9	3.1e-17	97.8	Fungi			2EA80@1,2SGGW@2759,3ABTH@33154,3P8ED@4751
OG0002515	Ddre03879	13349.G1XBR9	1e-20	109.4	Fungi			2EA80@1,2SGGW@2759,3ABTH@33154,3P8ED@4751
OG0002515	Dhap05424	13349.G1XBR9	3e-17	97.8	Fungi			2EA80@1,2SGGW@2759,3ABTH@33154,3P8ED@4751
OG0002515	Dlep01034	13349.G1X124	4.2e-76	293.9	Ascomycota			2CHVX@1,2ST5S@2759,3AQFS@33154,3PFUZ@4751,3QYGS@4890
OG0002515	Dpar00276	13349.G1XBR9	1.2e-16	95.9	Fungi			2EA80@1,2SGGW@2759,3ABTH@33154,3P8ED@4751
OG0002515	Dque00988	13349.G1XBR9	1.7e-15	92	Fungi			2EA80@1,2SGGW@2759,3ABTH@33154,3P8ED@4751
OG0002515	Dste04905	13349.G1XBR9	5.4e-14	87	Fungi			2EA80@1,2SGGW@2759,3ABTH@33154,3P8ED@4751
OG0002515	Dtib00269	13349.G1XBR9	9.2e-14	86.3	Fungi			2EA80@1,2SGGW@2759,3ABTH@33154,3P8ED@4751
OG0003262	AEN_02519	430498.S8AFW3	1.4e-75	290	Ascomycota			391X2@33154,3NXGW@4751,3QK2E@4890,COG5034@1,KOG1973@2759	Chromatin modification-related protein
OG0003262	AFL_07687	13349.G1XAR8	1.9e-232	812	Ascomycota			391X2@33154,3NXGW@4751,3QK2E@4890,COG5034@1,KOG1973@2759	Chromatin modification-related protein
OG0003262	Acon04520	13349.G1XAR8	8.2e-223	780	Ascomycota			391X2@33154,3NXGW@4751,3QK2E@4890,COG5034@1,KOG1973@2759	Chromatin modification-related protein
OG0003262	Airi03502	13349.G1XAR8	4.7e-167	594.7	Ascomycota			391X2@33154,3NXGW@4751,3QK2E@4890,COG5034@1,KOG1973@2759	Chromatin modification-related protein
OG0003262	Amus06569	13349.G1XAR8	3.9e-177	628.2	Ascomycota			391X2@33154,3NXGW@4751,3QK2E@4890,COG5034@1,KOG1973@2759	Chromatin modification-related protein
OG0003262	Aoli04539	13349.G1XAR8	0	1119.4	Ascomycota			391X2@33154,3NXGW@4751,3QK2E@4890,COG5034@1,KOG1973@2759	Chromatin modification-related protein
OG0003262	Apse05518	13349.G1XAR8	1.5e-224	785.8	Ascomycota			391X2@33154,3NXGW@4751,3QK2E@4890,COG5034@1,KOG1973@2759	Chromatin modification-related protein
OG0003262	Asin07740	13349.G1XAR8	1.4e-163	583.2	Ascomycota			391X2@33154,3NXGW@4751,3QK2E@4890,COG5034@1,KOG1973@2759	Chromatin modification-related protein
OG0003262	Asph06375	13349.G1XAR8	7.5e-165	587.4	Ascomycota			391X2@33154,3NXGW@4751,3QK2E@4890,COG5034@1,KOG1973@2759	Chromatin modification-related protein
OG0003262	Aver01053	13349.G1XAR8	1.4e-123	450.3	Ascomycota			391X2@33154,3NXGW@4751,3QK2E@4890,COG5034@1,KOG1973@2759	Chromatin modification-related protein
OG0003262	DCYL_02718	430498.S8AFW3	4.5e-99	369	Ascomycota			391X2@33154,3NXGW@4751,3QK2E@4890,COG5034@1,KOG1973@2759	Chromatin modification-related protein
OG0003262	Dbro08295	430498.S8AFW3	2.6e-73	283.1	Ascomycota			391X2@33154,3NXGW@4751,3QK2E@4890,COG5034@1,KOG1973@2759	Chromatin modification-related protein
OG0003262	Dcio108657	430498.S8AFW3	2e-151	543.1	Ascomycota			391X2@33154,3NXGW@4751,3QK2E@4890,COG5034@1,KOG1973@2759	Chromatin modification-related protein
OG0003262	Dcio203981	430498.S8AFW3	1.4e-148	533.5	Ascomycota			391X2@33154,3NXGW@4751,3QK2E@4890,COG5034@1,KOG1973@2759	Chromatin modification-related protein
OG0003262	Dcio303432	430498.S8AFW3	5.1e-152	545	Ascomycota			391X2@33154,3NXGW@4751,3QK2E@4890,COG5034@1,KOG1973@2759	Chromatin modification-related protein
OG0003262	Dcoe01155	430498.S8AFW3	1e-89	337.8	Ascomycota			391X2@33154,3NXGW@4751,3QK2E@4890,COG5034@1,KOG1973@2759	Chromatin modification-related protein
OG0003262	Ddac00630	430498.S8AFW3	3.7e-41	175.3	Ascomycota			391X2@33154,3NXGW@4751,3QK2E@4890,COG5034@1,KOG1973@2759	Chromatin modification-related protein
OG0003262	Ddre02455	430498.S8AFW3	3.5e-125	455.7	Ascomycota			391X2@33154,3NXGW@4751,3QK2E@4890,COG5034@1,KOG1973@2759	Chromatin modification-related protein
OG0003262	Dhap07793	430498.S8AFW3	0	1091.3	Ascomycota			391X2@33154,3NXGW@4751,3QK2E@4890,COG5034@1,KOG1973@2759	Chromatin modification-related protein
OG0003262	Dlep06176	430498.S8AFW3	6e-149	534.6	Ascomycota			391X2@33154,3NXGW@4751,3QK2E@4890,COG5034@1,KOG1973@2759	Chromatin modification-related protein
OG0003262	Dpar06720	430498.S8AFW3	6.8e-145	521.2	Ascomycota			391X2@33154,3NXGW@4751,3QK2E@4890,COG5034@1,KOG1973@2759	Chromatin modification-related protein
OG0003262	Dque05644	430498.S8AFW3	3.6e-138	498.8	Ascomycota			391X2@33154,3NXGW@4751,3QK2E@4890,COG5034@1,KOG1973@2759	Chromatin modification-related protein
OG0003262	Dste00524	430498.S8AFW3	3.9e-67	261.9	Ascomycota			391X2@33154,3NXGW@4751,3QK2E@4890,COG5034@1,KOG1973@2759	Chromatin modification-related protein
OG0003262	Dtib04603	430498.S8AFW3	3.7e-136	492.3	Ascomycota			391X2@33154,3NXGW@4751,3QK2E@4890,COG5034@1,KOG1973@2759	Chromatin modification-related protein
OG0002994	AEN_01722	430498.S8BTC7	1.7e-225	788.9	Ascomycota			38GIK@33154,3NXUM@4751,3QJHT@4890,KOG2615@1,KOG2615@2759	)transporter
OG0002994	AFL_09229	13349.G1X768	3.6e-260	904	Ascomycota			38GIK@33154,3NXUM@4751,3QJHT@4890,KOG2615@1,KOG2615@2759	)transporter
OG0002994	Acon01658	13349.G1X768	4.1e-256	890.6	Ascomycota			38GIK@33154,3NXUM@4751,3QJHT@4890,KOG2615@1,KOG2615@2759	)transporter
OG0002994	Airi00783	13349.G1X768	1.6e-155	555.8	Ascomycota			38GIK@33154,3NXUM@4751,3QJHT@4890,KOG2615@1,KOG2615@2759	)transporter
OG0002994	Amus00671	13349.G1X768	2.3e-254	884.8	Ascomycota			38GIK@33154,3NXUM@4751,3QJHT@4890,KOG2615@1,KOG2615@2759	)transporter
OG0002994	Aoli00679	13349.G1X768	0	1113.2	Ascomycota			38GIK@33154,3NXUM@4751,3QJHT@4890,KOG2615@1,KOG2615@2759	)transporter
OG0002994	Apse02986	13349.G1X768	4.4e-174	617.5	Ascomycota			38GIK@33154,3NXUM@4751,3QJHT@4890,KOG2615@1,KOG2615@2759	)transporter
OG0002994	Asin00381	13349.G1X768	1.6e-160	572.4	Ascomycota			38GIK@33154,3NXUM@4751,3QJHT@4890,KOG2615@1,KOG2615@2759	)transporter
OG0002994	Asph00930	13349.G1X768	5.3e-244	850.9	Ascomycota			38GIK@33154,3NXUM@4751,3QJHT@4890,KOG2615@1,KOG2615@2759	)transporter
OG0002994	Aver03133	13349.G1X768	7.2e-245	853.2	Ascomycota			38GIK@33154,3NXUM@4751,3QJHT@4890,KOG2615@1,KOG2615@2759	)transporter
OG0002994	DCYL_09536	430498.S8BTC7	9.2e-216	756.5	Ascomycota			38GIK@33154,3NXUM@4751,3QJHT@4890,KOG2615@1,KOG2615@2759	)transporter
OG0002994	Dbro04193	430498.S8BTC7	1.1e-216	759.6	Ascomycota			38GIK@33154,3NXUM@4751,3QJHT@4890,KOG2615@1,KOG2615@2759	)transporter
OG0002994	Dcio105489	430498.S8BTC7	6.6e-101	374	Ascomycota			38GIK@33154,3NXUM@4751,3QJHT@4890,KOG2615@1,KOG2615@2759	)transporter
OG0002994	Dcio203024	430498.S8BTC7	8.3e-104	383.6	Ascomycota			38GIK@33154,3NXUM@4751,3QJHT@4890,KOG2615@1,KOG2615@2759	)transporter
OG0002994	Dcio301624	430498.S8BTC7	1.7e-101	375.9	Ascomycota			38GIK@33154,3NXUM@4751,3QJHT@4890,KOG2615@1,KOG2615@2759	)transporter
OG0002994	Dcoe06191	430498.S8BTC7	1.1e-219	769.6	Ascomycota			38GIK@33154,3NXUM@4751,3QJHT@4890,KOG2615@1,KOG2615@2759	)transporter
OG0002994	Ddac02263	430498.S8BTC7	6.5e-214	750.4	Ascomycota			38GIK@33154,3NXUM@4751,3QJHT@4890,KOG2615@1,KOG2615@2759	)transporter
OG0002994	Ddre02955	430498.S8BTC7	4.7e-217	760.8	Ascomycota			38GIK@33154,3NXUM@4751,3QJHT@4890,KOG2615@1,KOG2615@2759	)transporter
OG0002994	Dhap08724	430498.S8BTC7	6.9e-212	743	Ascomycota			38GIK@33154,3NXUM@4751,3QJHT@4890,KOG2615@1,KOG2615@2759	)transporter
OG0002994	Dlep03273	430498.S8BTC7	1.1e-227	796.6	Ascomycota			38GIK@33154,3NXUM@4751,3QJHT@4890,KOG2615@1,KOG2615@2759	)transporter
OG0002994	Dpar00924	430498.S8BTC7	3.7e-236	824.7	Ascomycota			38GIK@33154,3NXUM@4751,3QJHT@4890,KOG2615@1,KOG2615@2759	)transporter
OG0002994	Dque00336	430498.S8BTC7	1.4e-146	526.2	Ascomycota			38GIK@33154,3NXUM@4751,3QJHT@4890,KOG2615@1,KOG2615@2759	)transporter
OG0002994	Dste02685	430498.S8BTC7	7.9e-200	703.7	Ascomycota			38GIK@33154,3NXUM@4751,3QJHT@4890,KOG2615@1,KOG2615@2759	)transporter
OG0002994	Dtib00946	430498.S8BTC7	1.5e-235	822.8	Ascomycota			38GIK@33154,3NXUM@4751,3QJHT@4890,KOG2615@1,KOG2615@2759	)transporter
OG0005081	AEN_08650	430498.S8A358	0	1255.7	Ascomycota	PHO81	GO:0001932,GO:0001933,GO:0003674,GO:0004857,GO:0004860,GO:0004861,GO:0005575,GO:0005622,GO:0005623,GO:0005634,GO:0005737,GO:0005783,GO:0005794,GO:0005829,GO:0005886,GO:0006469,GO:0006793,GO:0006796,GO:0008150,GO:0008152,GO:0009892,GO:0009987,GO:0010563,GO:0010605,GO:0012505,GO:0016020,GO:0016538,GO:0019207,GO:0019210,GO:0019220,GO:0019222,GO:0019887,GO:0030234,GO:0030291,GO:0031323,GO:0031324,GO:…	38C53@33154,3NXDY@4751,3QM5G@4890,COG0584@1,COG0666@1,COG5036@1,KOG0504@2759,KOG1161@2759,KOG2421@2759	ankyrin repeat protein nuc-2
OG0005081	AFL_09460	13349.G1XQ38	0	1598.6	Ascomycota	PHO81	GO:0001932,GO:0001933,GO:0003674,GO:0004857,GO:0004860,GO:0004861,GO:0005575,GO:0005622,GO:0005623,GO:0005634,GO:0005737,GO:0005783,GO:0005794,GO:0005829,GO:0005886,GO:0006469,GO:0006793,GO:0006796,GO:0008150,GO:0008152,GO:0009892,GO:0009987,GO:0010563,GO:0010605,GO:0012505,GO:0016020,GO:0016538,GO:0019207,GO:0019210,GO:0019220,GO:0019222,GO:0019887,GO:0030234,GO:0030291,GO:0031323,GO:0031324,GO:…	38C53@33154,3NXDY@4751,3QM5G@4890,COG0584@1,COG0666@1,COG5036@1,KOG0504@2759,KOG1161@2759,KOG2421@2759	ankyrin repeat protein nuc-2
OG0005081	Acon08027	13349.G1XQ38	0	1406	Ascomycota	PHO81	GO:0001932,GO:0001933,GO:0003674,GO:0004857,GO:0004860,GO:0004861,GO:0005575,GO:0005622,GO:0005623,GO:0005634,GO:0005737,GO:0005783,GO:0005794,GO:0005829,GO:0005886,GO:0006469,GO:0006793,GO:0006796,GO:0008150,GO:0008152,GO:0009892,GO:0009987,GO:0010563,GO:0010605,GO:0012505,GO:0016020,GO:0016538,GO:0019207,GO:0019210,GO:0019220,GO:0019222,GO:0019887,GO:0030234,GO:0030291,GO:0031323,GO:0031324,GO:…	38C53@33154,3NXDY@4751,3QM5G@4890,COG0584@1,COG0666@1,COG5036@1,KOG0504@2759,KOG1161@2759,KOG2421@2759	ankyrin repeat protein nuc-2
OG0005081	Airi07866	13349.G1XQ38	0	1285	Ascomycota	PHO81	GO:0001932,GO:0001933,GO:0003674,GO:0004857,GO:0004860,GO:0004861,GO:0005575,GO:0005622,GO:0005623,GO:0005634,GO:0005737,GO:0005783,GO:0005794,GO:0005829,GO:0005886,GO:0006469,GO:0006793,GO:0006796,GO:0008150,GO:0008152,GO:0009892,GO:0009987,GO:0010563,GO:0010605,GO:0012505,GO:0016020,GO:0016538,GO:0019207,GO:0019210,GO:0019220,GO:0019222,GO:0019887,GO:0030234,GO:0030291,GO:0031323,GO:0031324,GO:…	38C53@33154,3NXDY@4751,3QM5G@4890,COG0584@1,COG0666@1,COG5036@1,KOG0504@2759,KOG1161@2759,KOG2421@2759	ankyrin repeat protein nuc-2
OG0005081	Amus09008	13349.G1XQ38	0	1358.6	Ascomycota	PHO81	GO:0001932,GO:0001933,GO:0003674,GO:0004857,GO:0004860,GO:0004861,GO:0005575,GO:0005622,GO:0005623,GO:0005634,GO:0005737,GO:0005783,GO:0005794,GO:0005829,GO:0005886,GO:0006469,GO:0006793,GO:0006796,GO:0008150,GO:0008152,GO:0009892,GO:0009987,GO:0010563,GO:0010605,GO:0012505,GO:0016020,GO:0016538,GO:0019207,GO:0019210,GO:0019220,GO:0019222,GO:0019887,GO:0030234,GO:0030291,GO:0031323,GO:0031324,GO:…	38C53@33154,3NXDY@4751,3QM5G@4890,COG0584@1,COG0666@1,COG5036@1,KOG0504@2759,KOG1161@2759,KOG2421@2759	ankyrin repeat protein nuc-2
OG0005081	Aoli08673	13349.G1XQ38	0	1768.4	Ascomycota	PHO81	GO:0001932,GO:0001933,GO:0003674,GO:0004857,GO:0004860,GO:0004861,GO:0005575,GO:0005622,GO:0005623,GO:0005634,GO:0005737,GO:0005783,GO:0005794,GO:0005829,GO:0005886,GO:0006469,GO:0006793,GO:0006796,GO:0008150,GO:0008152,GO:0009892,GO:0009987,GO:0010563,GO:0010605,GO:0012505,GO:0016020,GO:0016538,GO:0019207,GO:0019210,GO:0019220,GO:0019222,GO:0019887,GO:0030234,GO:0030291,GO:0031323,GO:0031324,GO:…	38C53@33154,3NXDY@4751,3QM5G@4890,COG0584@1,COG0666@1,COG5036@1,KOG0504@2759,KOG1161@2759,KOG2421@2759	ankyrin repeat protein nuc-2
OG0005081	Apse03190	13349.G1XQ38	0	1330.9	Ascomycota	PHO81	GO:0001932,GO:0001933,GO:0003674,GO:0004857,GO:0004860,GO:0004861,GO:0005575,GO:0005622,GO:0005623,GO:0005634,GO:0005737,GO:0005783,GO:0005794,GO:0005829,GO:0005886,GO:0006469,GO:0006793,GO:0006796,GO:0008150,GO:0008152,GO:0009892,GO:0009987,GO:0010563,GO:0010605,GO:0012505,GO:0016020,GO:0016538,GO:0019207,GO:0019210,GO:0019220,GO:0019222,GO:0019887,GO:0030234,GO:0030291,GO:0031323,GO:0031324,GO:…	38C53@33154,3NXDY@4751,3QM5G@4890,COG0584@1,COG0666@1,COG5036@1,KOG0504@2759,KOG1161@2759,KOG2421@2759	ankyrin repeat protein nuc-2
OG0005081	Asin10396	13349.G1XQ38	0	1374.4	Ascomycota	PHO81	GO:0001932,GO:0001933,GO:0003674,GO:0004857,GO:0004860,GO:0004861,GO:0005575,GO:0005622,GO:0005623,GO:0005634,GO:0005737,GO:0005783,GO:0005794,GO:0005829,GO:0005886,GO:0006469,GO:0006793,GO:0006796,GO:0008150,GO:0008152,GO:0009892,GO:0009987,GO:0010563,GO:0010605,GO:0012505,GO:0016020,GO:0016538,GO:0019207,GO:0019210,GO:0019220,GO:0019222,GO:0019887,GO:0030234,GO:0030291,GO:0031323,GO:0031324,GO:…	38C53@33154,3NXDY@4751,3QM5G@4890,COG0584@1,COG0666@1,COG5036@1,KOG0504@2759,KOG1161@2759,KOG2421@2759	ankyrin repeat protein nuc-2
OG0005081	Asph09087	13349.G1XQ38	0	1439.1	Ascomycota	PHO81	GO:0001932,GO:0001933,GO:0003674,GO:0004857,GO:0004860,GO:0004861,GO:0005575,GO:0005622,GO:0005623,GO:0005634,GO:0005737,GO:0005783,GO:0005794,GO:0005829,GO:0005886,GO:0006469,GO:0006793,GO:0006796,GO:0008150,GO:0008152,GO:0009892,GO:0009987,GO:0010563,GO:0010605,GO:0012505,GO:0016020,GO:0016538,GO:0019207,GO:0019210,GO:0019220,GO:0019222,GO:0019887,GO:0030234,GO:0030291,GO:0031323,GO:0031324,GO:…	38C53@33154,3NXDY@4751,3QM5G@4890,COG0584@1,COG0666@1,COG5036@1,KOG0504@2759,KOG1161@2759,KOG2421@2759	ankyrin repeat protein nuc-2
OG0005081	Aver07024	13349.G1XQ38	0	1306.2	Ascomycota	PHO81	GO:0001932,GO:0001933,GO:0003674,GO:0004857,GO:0004860,GO:0004861,GO:0005575,GO:0005622,GO:0005623,GO:0005634,GO:0005737,GO:0005783,GO:0005794,GO:0005829,GO:0005886,GO:0006469,GO:0006793,GO:0006796,GO:0008150,GO:0008152,GO:0009892,GO:0009987,GO:0010563,GO:0010605,GO:0012505,GO:0016020,GO:0016538,GO:0019207,GO:0019210,GO:0019220,GO:0019222,GO:0019887,GO:0030234,GO:0030291,GO:0031323,GO:0031324,GO:…	38C53@33154,3NXDY@4751,3QM5G@4890,COG0584@1,COG0666@1,COG5036@1,KOG0504@2759,KOG1161@2759,KOG2421@2759	ankyrin repeat protein nuc-2
OG0005081	DCYL_06038	430498.S8A358	3.5e-302	1043.9	Ascomycota	PHO81	GO:0001932,GO:0001933,GO:0003674,GO:0004857,GO:0004860,GO:0004861,GO:0005575,GO:0005622,GO:0005623,GO:0005634,GO:0005737,GO:0005783,GO:0005794,GO:0005829,GO:0005886,GO:0006469,GO:0006793,GO:0006796,GO:0008150,GO:0008152,GO:0009892,GO:0009987,GO:0010563,GO:0010605,GO:0012505,GO:0016020,GO:0016538,GO:0019207,GO:0019210,GO:0019220,GO:0019222,GO:0019887,GO:0030234,GO:0030291,GO:0031323,GO:0031324,GO:…	38C53@33154,3NXDY@4751,3QM5G@4890,COG0584@1,COG0666@1,COG5036@1,KOG0504@2759,KOG1161@2759,KOG2421@2759	ankyrin repeat protein nuc-2
OG0005081	Dbro04940	13349.G1XQ38	0	1222.2	Ascomycota	PHO81	GO:0001932,GO:0001933,GO:0003674,GO:0004857,GO:0004860,GO:0004861,GO:0005575,GO:0005622,GO:0005623,GO:0005634,GO:0005737,GO:0005783,GO:0005794,GO:0005829,GO:0005886,GO:0006469,GO:0006793,GO:0006796,GO:0008150,GO:0008152,GO:0009892,GO:0009987,GO:0010563,GO:0010605,GO:0012505,GO:0016020,GO:0016538,GO:0019207,GO:0019210,GO:0019220,GO:0019222,GO:0019887,GO:0030234,GO:0030291,GO:0031323,GO:0031324,GO:…	38C53@33154,3NXDY@4751,3QM5G@4890,COG0584@1,COG0666@1,COG5036@1,KOG0504@2759,KOG1161@2759,KOG2421@2759	ankyrin repeat protein nuc-2
OG0005081	Dcio106442	430498.S8A358	4.1e-307	1060.4	Ascomycota	PHO81	GO:0001932,GO:0001933,GO:0003674,GO:0004857,GO:0004860,GO:0004861,GO:0005575,GO:0005622,GO:0005623,GO:0005634,GO:0005737,GO:0005783,GO:0005794,GO:0005829,GO:0005886,GO:0006469,GO:0006793,GO:0006796,GO:0008150,GO:0008152,GO:0009892,GO:0009987,GO:0010563,GO:0010605,GO:0012505,GO:0016020,GO:0016538,GO:0019207,GO:0019210,GO:0019220,GO:0019222,GO:0019887,GO:0030234,GO:0030291,GO:0031323,GO:0031324,GO:…	38C53@33154,3NXDY@4751,3QM5G@4890,COG0584@1,COG0666@1,COG5036@1,KOG0504@2759,KOG1161@2759,KOG2421@2759	ankyrin repeat protein nuc-2
OG0005081	Dcio208344	430498.S8A358	7.4e-306	1056.2	Ascomycota	PHO81	GO:0001932,GO:0001933,GO:0003674,GO:0004857,GO:0004860,GO:0004861,GO:0005575,GO:0005622,GO:0005623,GO:0005634,GO:0005737,GO:0005783,GO:0005794,GO:0005829,GO:0005886,GO:0006469,GO:0006793,GO:0006796,GO:0008150,GO:0008152,GO:0009892,GO:0009987,GO:0010563,GO:0010605,GO:0012505,GO:0016020,GO:0016538,GO:0019207,GO:0019210,GO:0019220,GO:0019222,GO:0019887,GO:0030234,GO:0030291,GO:0031323,GO:0031324,GO:…	38C53@33154,3NXDY@4751,3QM5G@4890,COG0584@1,COG0666@1,COG5036@1,KOG0504@2759,KOG1161@2759,KOG2421@2759	ankyrin repeat protein nuc-2
OG0005081	Dcio305135	430498.S8A358	0	1223.4	Ascomycota	PHO81	GO:0001932,GO:0001933,GO:0003674,GO:0004857,GO:0004860,GO:0004861,GO:0005575,GO:0005622,GO:0005623,GO:0005634,GO:0005737,GO:0005783,GO:0005794,GO:0005829,GO:0005886,GO:0006469,GO:0006793,GO:0006796,GO:0008150,GO:0008152,GO:0009892,GO:0009987,GO:0010563,GO:0010605,GO:0012505,GO:0016020,GO:0016538,GO:0019207,GO:0019210,GO:0019220,GO:0019222,GO:0019887,GO:0030234,GO:0030291,GO:0031323,GO:0031324,GO:…	38C53@33154,3NXDY@4751,3QM5G@4890,COG0584@1,COG0666@1,COG5036@1,KOG0504@2759,KOG1161@2759,KOG2421@2759	ankyrin repeat protein nuc-2
OG0005081	Dcoe07744	430498.S8A358	0	1410.6	Ascomycota	PHO81	GO:0001932,GO:0001933,GO:0003674,GO:0004857,GO:0004860,GO:0004861,GO:0005575,GO:0005622,GO:0005623,GO:0005634,GO:0005737,GO:0005783,GO:0005794,GO:0005829,GO:0005886,GO:0006469,GO:0006793,GO:0006796,GO:0008150,GO:0008152,GO:0009892,GO:0009987,GO:0010563,GO:0010605,GO:0012505,GO:0016020,GO:0016538,GO:0019207,GO:0019210,GO:0019220,GO:0019222,GO:0019887,GO:0030234,GO:0030291,GO:0031323,GO:0031324,GO:…	38C53@33154,3NXDY@4751,3QM5G@4890,COG0584@1,COG0666@1,COG5036@1,KOG0504@2759,KOG1161@2759,KOG2421@2759	ankyrin repeat protein nuc-2
OG0005081	Ddac07205	430498.S8A358	0	1227.6	Ascomycota	PHO81	GO:0001932,GO:0001933,GO:0003674,GO:0004857,GO:0004860,GO:0004861,GO:0005575,GO:0005622,GO:0005623,GO:0005634,GO:0005737,GO:0005783,GO:0005794,GO:0005829,GO:0005886,GO:0006469,GO:0006793,GO:0006796,GO:0008150,GO:0008152,GO:0009892,GO:0009987,GO:0010563,GO:0010605,GO:0012505,GO:0016020,GO:0016538,GO:0019207,GO:0019210,GO:0019220,GO:0019222,GO:0019887,GO:0030234,GO:0030291,GO:0031323,GO:0031324,GO:…	38C53@33154,3NXDY@4751,3QM5G@4890,COG0584@1,COG0666@1,COG5036@1,KOG0504@2759,KOG1161@2759,KOG2421@2759	ankyrin repeat protein nuc-2
OG0005081	Ddre05639	430498.S8A358	0	1283.1	Ascomycota	PHO81	GO:0001932,GO:0001933,GO:0003674,GO:0004857,GO:0004860,GO:0004861,GO:0005575,GO:0005622,GO:0005623,GO:0005634,GO:0005737,GO:0005783,GO:0005794,GO:0005829,GO:0005886,GO:0006469,GO:0006793,GO:0006796,GO:0008150,GO:0008152,GO:0009892,GO:0009987,GO:0010563,GO:0010605,GO:0012505,GO:0016020,GO:0016538,GO:0019207,GO:0019210,GO:0019220,GO:0019222,GO:0019887,GO:0030234,GO:0030291,GO:0031323,GO:0031324,GO:…	38C53@33154,3NXDY@4751,3QM5G@4890,COG0584@1,COG0666@1,COG5036@1,KOG0504@2759,KOG1161@2759,KOG2421@2759	ankyrin repeat protein nuc-2
OG0005081	Dhap07897	430498.S8A358	0	1217.2	Ascomycota	PHO81	GO:0001932,GO:0001933,GO:0003674,GO:0004857,GO:0004860,GO:0004861,GO:0005575,GO:0005622,GO:0005623,GO:0005634,GO:0005737,GO:0005783,GO:0005794,GO:0005829,GO:0005886,GO:0006469,GO:0006793,GO:0006796,GO:0008150,GO:0008152,GO:0009892,GO:0009987,GO:0010563,GO:0010605,GO:0012505,GO:0016020,GO:0016538,GO:0019207,GO:0019210,GO:0019220,GO:0019222,GO:0019887,GO:0030234,GO:0030291,GO:0031323,GO:0031324,GO:…	38C53@33154,3NXDY@4751,3QM5G@4890,COG0584@1,COG0666@1,COG5036@1,KOG0504@2759,KOG1161@2759,KOG2421@2759	ankyrin repeat protein nuc-2
OG0005081	Dlep05785	430498.S8A358	0	1336.2	Ascomycota	PHO81	GO:0001932,GO:0001933,GO:0003674,GO:0004857,GO:0004860,GO:0004861,GO:0005575,GO:0005622,GO:0005623,GO:0005634,GO:0005737,GO:0005783,GO:0005794,GO:0005829,GO:0005886,GO:0006469,GO:0006793,GO:0006796,GO:0008150,GO:0008152,GO:0009892,GO:0009987,GO:0010563,GO:0010605,GO:0012505,GO:0016020,GO:0016538,GO:0019207,GO:0019210,GO:0019220,GO:0019222,GO:0019887,GO:0030234,GO:0030291,GO:0031323,GO:0031324,GO:…	38C53@33154,3NXDY@4751,3QM5G@4890,COG0584@1,COG0666@1,COG5036@1,KOG0504@2759,KOG1161@2759,KOG2421@2759	ankyrin repeat protein nuc-2
OG0005081	Dpar08801	430498.S8A358	2.1e-304	1051.2	Ascomycota	PHO81	GO:0001932,GO:0001933,GO:0003674,GO:0004857,GO:0004860,GO:0004861,GO:0005575,GO:0005622,GO:0005623,GO:0005634,GO:0005737,GO:0005783,GO:0005794,GO:0005829,GO:0005886,GO:0006469,GO:0006793,GO:0006796,GO:0008150,GO:0008152,GO:0009892,GO:0009987,GO:0010563,GO:0010605,GO:0012505,GO:0016020,GO:0016538,GO:0019207,GO:0019210,GO:0019220,GO:0019222,GO:0019887,GO:0030234,GO:0030291,GO:0031323,GO:0031324,GO:…	38C53@33154,3NXDY@4751,3QM5G@4890,COG0584@1,COG0666@1,COG5036@1,KOG0504@2759,KOG1161@2759,KOG2421@2759	ankyrin repeat protein nuc-2
OG0005081	Dque08169	430498.S8A358	0	1306.6	Ascomycota	PHO81	GO:0001932,GO:0001933,GO:0003674,GO:0004857,GO:0004860,GO:0004861,GO:0005575,GO:0005622,GO:0005623,GO:0005634,GO:0005737,GO:0005783,GO:0005794,GO:0005829,GO:0005886,GO:0006469,GO:0006793,GO:0006796,GO:0008150,GO:0008152,GO:0009892,GO:0009987,GO:0010563,GO:0010605,GO:0012505,GO:0016020,GO:0016538,GO:0019207,GO:0019210,GO:0019220,GO:0019222,GO:0019887,GO:0030234,GO:0030291,GO:0031323,GO:0031324,GO:…	38C53@33154,3NXDY@4751,3QM5G@4890,COG0584@1,COG0666@1,COG5036@1,KOG0504@2759,KOG1161@2759,KOG2421@2759	ankyrin repeat protein nuc-2
OG0005081	Dste01882	430498.S8A358	0	1238	Ascomycota	PHO81	GO:0001932,GO:0001933,GO:0003674,GO:0004857,GO:0004860,GO:0004861,GO:0005575,GO:0005622,GO:0005623,GO:0005634,GO:0005737,GO:0005783,GO:0005794,GO:0005829,GO:0005886,GO:0006469,GO:0006793,GO:0006796,GO:0008150,GO:0008152,GO:0009892,GO:0009987,GO:0010563,GO:0010605,GO:0012505,GO:0016020,GO:0016538,GO:0019207,GO:0019210,GO:0019220,GO:0019222,GO:0019887,GO:0030234,GO:0030291,GO:0031323,GO:0031324,GO:…	38C53@33154,3NXDY@4751,3QM5G@4890,COG0584@1,COG0666@1,COG5036@1,KOG0504@2759,KOG1161@2759,KOG2421@2759	ankyrin repeat protein nuc-2
OG0005081	Dtib08008	430498.S8A358	0	1370.9	Ascomycota	PHO81	GO:0001932,GO:0001933,GO:0003674,GO:0004857,GO:0004860,GO:0004861,GO:0005575,GO:0005622,GO:0005623,GO:0005634,GO:0005737,GO:0005783,GO:0005794,GO:0005829,GO:0005886,GO:0006469,GO:0006793,GO:0006796,GO:0008150,GO:0008152,GO:0009892,GO:0009987,GO:0010563,GO:0010605,GO:0012505,GO:0016020,GO:0016538,GO:0019207,GO:0019210,GO:0019220,GO:0019222,GO:0019887,GO:0030234,GO:0030291,GO:0031323,GO:0031324,GO:…	38C53@33154,3NXDY@4751,3QM5G@4890,COG0584@1,COG0666@1,COG5036@1,KOG0504@2759,KOG1161@2759,KOG2421@2759	ankyrin repeat protein nuc-2
OG0004263	AEN_05984	430498.S8BLC2	4.2e-176	624.8	Ascomycota			2CDV5@1,2T5H3@2759,3ACG5@33154,3P9JE@4751,3R0CM@4890
OG0004263	AFL_03445	13349.G1XIK8	3.4e-304	1050.4	Ascomycota			2CDV5@1,2T5H3@2759,3ACG5@33154,3P9JE@4751,3R0CM@4890
OG0004263	Acon02832	13349.G1XIK8	0	1079.7	Ascomycota			2CDV5@1,2T5H3@2759,3ACG5@33154,3P9JE@4751,3R0CM@4890
OG0004263	Airi02395	13349.G1XIK8	2.1e-242	845.1	Ascomycota			2CDV5@1,2T5H3@2759,3ACG5@33154,3P9JE@4751,3R0CM@4890
OG0004263	Amus05824	13349.G1XIK8	2.2e-253	881.7	Ascomycota			2CDV5@1,2T5H3@2759,3ACG5@33154,3P9JE@4751,3R0CM@4890
OG0004263	Aoli04074	13349.G1XIK8	0	1306.6	Ascomycota			2CDV5@1,2T5H3@2759,3ACG5@33154,3P9JE@4751,3R0CM@4890
OG0004263	Apse08740	13349.G1XIK8	6.9e-305	1052.7	Ascomycota			2CDV5@1,2T5H3@2759,3ACG5@33154,3P9JE@4751,3R0CM@4890
OG0004263	Asin05062	13349.G1XIK8	9.8e-264	916	Ascomycota			2CDV5@1,2T5H3@2759,3ACG5@33154,3P9JE@4751,3R0CM@4890
OG0004263	Asph07547	13349.G1XIK8	3.1e-249	867.8	Ascomycota			2CDV5@1,2T5H3@2759,3ACG5@33154,3P9JE@4751,3R0CM@4890
OG0004263	Aver07477	13349.G1XIK8	2.2e-266	924.9	Ascomycota			2CDV5@1,2T5H3@2759,3ACG5@33154,3P9JE@4751,3R0CM@4890
OG0004263	DCYL_06350	430498.S8BLC2	4.2e-135	488.4	Ascomycota			2CDV5@1,2T5H3@2759,3ACG5@33154,3P9JE@4751,3R0CM@4890
OG0004263	Dbro06643	430498.S8BLC2	5.2e-137	495	Ascomycota			2CDV5@1,2T5H3@2759,3ACG5@33154,3P9JE@4751,3R0CM@4890
OG0004263	Dcio101984	430498.S8BLC2	2.7e-183	648.7	Ascomycota			2CDV5@1,2T5H3@2759,3ACG5@33154,3P9JE@4751,3R0CM@4890
OG0004263	Dcio204436	430498.S8BLC2	1.6e-175	622.9	Ascomycota			2CDV5@1,2T5H3@2759,3ACG5@33154,3P9JE@4751,3R0CM@4890
OG0004263	Dcio305402	430498.S8BLC2	6.7e-182	644	Ascomycota			2CDV5@1,2T5H3@2759,3ACG5@33154,3P9JE@4751,3R0CM@4890
OG0004263	Dcoe07554	13349.G1XIK8	6.8e-137	494.6	Ascomycota			2CDV5@1,2T5H3@2759,3ACG5@33154,3P9JE@4751,3R0CM@4890
OG0004263	Ddac08313	430498.S8BLC2	1.6e-130	473.4	Ascomycota			2CDV5@1,2T5H3@2759,3ACG5@33154,3P9JE@4751,3R0CM@4890
OG0004263	Ddre07986	430498.S8BLC2	1.2e-178	633.3	Ascomycota			2CDV5@1,2T5H3@2759,3ACG5@33154,3P9JE@4751,3R0CM@4890
OG0004263	Dhap04371	430498.S8BLC2	0	1238	Ascomycota			2CDV5@1,2T5H3@2759,3ACG5@33154,3P9JE@4751,3R0CM@4890
OG0004263	Dlep08119	430498.S8BLC2	2.1e-172	612.5	Ascomycota			2CDV5@1,2T5H3@2759,3ACG5@33154,3P9JE@4751,3R0CM@4890
OG0004263	Dpar03348	430498.S8BLC2	1.8e-198	699.1	Ascomycota			2CDV5@1,2T5H3@2759,3ACG5@33154,3P9JE@4751,3R0CM@4890
OG0004263	Dque06832	430498.S8BLC2	1.1e-186	659.8	Ascomycota			2CDV5@1,2T5H3@2759,3ACG5@33154,3P9JE@4751,3R0CM@4890
OG0004263	Dste07812	13349.G1XIK8	2.1e-134	486.5	Ascomycota			2CDV5@1,2T5H3@2759,3ACG5@33154,3P9JE@4751,3R0CM@4890
OG0004263	Dtib04153	430498.S8BLC2	2.4e-195	688.7	Ascomycota			2CDV5@1,2T5H3@2759,3ACG5@33154,3P9JE@4751,3R0CM@4890
OG0003108	AEN_02025	430498.S8AJ74	5.4e-72	278.9	Ascomycota		GO:0003674,GO:0003824,GO:0004721,GO:0005575,GO:0005623,GO:0005886,GO:0006464,GO:0006470,GO:0006793,GO:0006796,GO:0006807,GO:0008150,GO:0008152,GO:0009987,GO:0016020,GO:0016311,GO:0016787,GO:0016788,GO:0016791,GO:0019538,GO:0023052,GO:0036211,GO:0042578,GO:0043170,GO:0043412,GO:0044237,GO:0044238,GO:0044260,GO:0044267,GO:0044464,GO:0071704,GO:0071944,GO:0140096,GO:1901564	3A3N3@33154,3P1XP@4751,3QWFB@4890,COG5190@1,KOG1605@2759	phosphoprotein phosphatase activity
OG0003108	AFL_02434	13349.G1XUC4	5.8e-189	667.2	Ascomycota		GO:0003674,GO:0003824,GO:0004721,GO:0005575,GO:0005623,GO:0005886,GO:0006464,GO:0006470,GO:0006793,GO:0006796,GO:0006807,GO:0008150,GO:0008152,GO:0009987,GO:0016020,GO:0016311,GO:0016787,GO:0016788,GO:0016791,GO:0019538,GO:0023052,GO:0036211,GO:0042578,GO:0043170,GO:0043412,GO:0044237,GO:0044238,GO:0044260,GO:0044267,GO:0044464,GO:0071704,GO:0071944,GO:0140096,GO:1901564	3A3N3@33154,3P1XP@4751,3QWFB@4890,COG5190@1,KOG1605@2759	phosphoprotein phosphatase activity
OG0003108	Acon00062	13349.G1XUC4	5.3e-212	743.8	Ascomycota		GO:0003674,GO:0003824,GO:0004721,GO:0005575,GO:0005623,GO:0005886,GO:0006464,GO:0006470,GO:0006793,GO:0006796,GO:0006807,GO:0008150,GO:0008152,GO:0009987,GO:0016020,GO:0016311,GO:0016787,GO:0016788,GO:0016791,GO:0019538,GO:0023052,GO:0036211,GO:0042578,GO:0043170,GO:0043412,GO:0044237,GO:0044238,GO:0044260,GO:0044267,GO:0044464,GO:0071704,GO:0071944,GO:0140096,GO:1901564	3A3N3@33154,3P1XP@4751,3QWFB@4890,COG5190@1,KOG1605@2759	phosphoprotein phosphatase activity
OG0003108	Airi01916	13349.G1XUC4	5.4e-164	584.3	Ascomycota		GO:0003674,GO:0003824,GO:0004721,GO:0005575,GO:0005623,GO:0005886,GO:0006464,GO:0006470,GO:0006793,GO:0006796,GO:0006807,GO:0008150,GO:0008152,GO:0009987,GO:0016020,GO:0016311,GO:0016787,GO:0016788,GO:0016791,GO:0019538,GO:0023052,GO:0036211,GO:0042578,GO:0043170,GO:0043412,GO:0044237,GO:0044238,GO:0044260,GO:0044267,GO:0044464,GO:0071704,GO:0071944,GO:0140096,GO:1901564	3A3N3@33154,3P1XP@4751,3QWFB@4890,COG5190@1,KOG1605@2759	phosphoprotein phosphatase activity
OG0003108	Amus01166	13349.G1XUC4	1e-161	576.6	Ascomycota		GO:0003674,GO:0003824,GO:0004721,GO:0005575,GO:0005623,GO:0005886,GO:0006464,GO:0006470,GO:0006793,GO:0006796,GO:0006807,GO:0008150,GO:0008152,GO:0009987,GO:0016020,GO:0016311,GO:0016787,GO:0016788,GO:0016791,GO:0019538,GO:0023052,GO:0036211,GO:0042578,GO:0043170,GO:0043412,GO:0044237,GO:0044238,GO:0044260,GO:0044267,GO:0044464,GO:0071704,GO:0071944,GO:0140096,GO:1901564	3A3N3@33154,3P1XP@4751,3QWFB@4890,COG5190@1,KOG1605@2759	phosphoprotein phosphatase activity
OG0003108	Aoli01498	13349.G1XUC4	5.7e-277	959.5	Ascomycota		GO:0003674,GO:0003824,GO:0004721,GO:0005575,GO:0005623,GO:0005886,GO:0006464,GO:0006470,GO:0006793,GO:0006796,GO:0006807,GO:0008150,GO:0008152,GO:0009987,GO:0016020,GO:0016311,GO:0016787,GO:0016788,GO:0016791,GO:0019538,GO:0023052,GO:0036211,GO:0042578,GO:0043170,GO:0043412,GO:0044237,GO:0044238,GO:0044260,GO:0044267,GO:0044464,GO:0071704,GO:0071944,GO:0140096,GO:1901564	3A3N3@33154,3P1XP@4751,3QWFB@4890,COG5190@1,KOG1605@2759	phosphoprotein phosphatase activity
OG0003108	Apse06288	13349.G1XUC4	4.4e-189	667.5	Ascomycota		GO:0003674,GO:0003824,GO:0004721,GO:0005575,GO:0005623,GO:0005886,GO:0006464,GO:0006470,GO:0006793,GO:0006796,GO:0006807,GO:0008150,GO:0008152,GO:0009987,GO:0016020,GO:0016311,GO:0016787,GO:0016788,GO:0016791,GO:0019538,GO:0023052,GO:0036211,GO:0042578,GO:0043170,GO:0043412,GO:0044237,GO:0044238,GO:0044260,GO:0044267,GO:0044464,GO:0071704,GO:0071944,GO:0140096,GO:1901564	3A3N3@33154,3P1XP@4751,3QWFB@4890,COG5190@1,KOG1605@2759	phosphoprotein phosphatase activity
OG0003108	Asin01540	13349.G1XUC4	1.4e-171	609.4	Ascomycota		GO:0003674,GO:0003824,GO:0004721,GO:0005575,GO:0005623,GO:0005886,GO:0006464,GO:0006470,GO:0006793,GO:0006796,GO:0006807,GO:0008150,GO:0008152,GO:0009987,GO:0016020,GO:0016311,GO:0016787,GO:0016788,GO:0016791,GO:0019538,GO:0023052,GO:0036211,GO:0042578,GO:0043170,GO:0043412,GO:0044237,GO:0044238,GO:0044260,GO:0044267,GO:0044464,GO:0071704,GO:0071944,GO:0140096,GO:1901564	3A3N3@33154,3P1XP@4751,3QWFB@4890,COG5190@1,KOG1605@2759	phosphoprotein phosphatase activity
OG0003108	Asph02436	13349.G1XUC4	3.3e-147	528.5	Ascomycota		GO:0003674,GO:0003824,GO:0004721,GO:0005575,GO:0005623,GO:0005886,GO:0006464,GO:0006470,GO:0006793,GO:0006796,GO:0006807,GO:0008150,GO:0008152,GO:0009987,GO:0016020,GO:0016311,GO:0016787,GO:0016788,GO:0016791,GO:0019538,GO:0023052,GO:0036211,GO:0042578,GO:0043170,GO:0043412,GO:0044237,GO:0044238,GO:0044260,GO:0044267,GO:0044464,GO:0071704,GO:0071944,GO:0140096,GO:1901564	3A3N3@33154,3P1XP@4751,3QWFB@4890,COG5190@1,KOG1605@2759	phosphoprotein phosphatase activity
OG0003108	Aver00185	13349.G1XUC4	3.2e-163	581.6	Ascomycota		GO:0003674,GO:0003824,GO:0004721,GO:0005575,GO:0005623,GO:0005886,GO:0006464,GO:0006470,GO:0006793,GO:0006796,GO:0006807,GO:0008150,GO:0008152,GO:0009987,GO:0016020,GO:0016311,GO:0016787,GO:0016788,GO:0016791,GO:0019538,GO:0023052,GO:0036211,GO:0042578,GO:0043170,GO:0043412,GO:0044237,GO:0044238,GO:0044260,GO:0044267,GO:0044464,GO:0071704,GO:0071944,GO:0140096,GO:1901564	3A3N3@33154,3P1XP@4751,3QWFB@4890,COG5190@1,KOG1605@2759	phosphoprotein phosphatase activity
OG0003108	DCYL_06686	13349.G1XUC4	2.3e-59	236.9	Ascomycota		GO:0003674,GO:0003824,GO:0004721,GO:0005575,GO:0005623,GO:0005886,GO:0006464,GO:0006470,GO:0006793,GO:0006796,GO:0006807,GO:0008150,GO:0008152,GO:0009987,GO:0016020,GO:0016311,GO:0016787,GO:0016788,GO:0016791,GO:0019538,GO:0023052,GO:0036211,GO:0042578,GO:0043170,GO:0043412,GO:0044237,GO:0044238,GO:0044260,GO:0044267,GO:0044464,GO:0071704,GO:0071944,GO:0140096,GO:1901564	3A3N3@33154,3P1XP@4751,3QWFB@4890,COG5190@1,KOG1605@2759	phosphoprotein phosphatase activity
OG0003108	Dbro02026	13349.G1XUC4	1e-70	274.6	Ascomycota		GO:0003674,GO:0003824,GO:0004721,GO:0005575,GO:0005623,GO:0005886,GO:0006464,GO:0006470,GO:0006793,GO:0006796,GO:0006807,GO:0008150,GO:0008152,GO:0009987,GO:0016020,GO:0016311,GO:0016787,GO:0016788,GO:0016791,GO:0019538,GO:0023052,GO:0036211,GO:0042578,GO:0043170,GO:0043412,GO:0044237,GO:0044238,GO:0044260,GO:0044267,GO:0044464,GO:0071704,GO:0071944,GO:0140096,GO:1901564	3A3N3@33154,3P1XP@4751,3QWFB@4890,COG5190@1,KOG1605@2759	phosphoprotein phosphatase activity
OG0003108	Dcio107140	13349.G1XUC4	6.4e-81	308.5	Ascomycota		GO:0003674,GO:0003824,GO:0004721,GO:0005575,GO:0005623,GO:0005886,GO:0006464,GO:0006470,GO:0006793,GO:0006796,GO:0006807,GO:0008150,GO:0008152,GO:0009987,GO:0016020,GO:0016311,GO:0016787,GO:0016788,GO:0016791,GO:0019538,GO:0023052,GO:0036211,GO:0042578,GO:0043170,GO:0043412,GO:0044237,GO:0044238,GO:0044260,GO:0044267,GO:0044464,GO:0071704,GO:0071944,GO:0140096,GO:1901564	3A3N3@33154,3P1XP@4751,3QWFB@4890,COG5190@1,KOG1605@2759	phosphoprotein phosphatase activity
OG0003108	Dcio201442	430498.S8AJ74	1.7e-81	310.5	Ascomycota		GO:0003674,GO:0003824,GO:0004721,GO:0005575,GO:0005623,GO:0005886,GO:0006464,GO:0006470,GO:0006793,GO:0006796,GO:0006807,GO:0008150,GO:0008152,GO:0009987,GO:0016020,GO:0016311,GO:0016787,GO:0016788,GO:0016791,GO:0019538,GO:0023052,GO:0036211,GO:0042578,GO:0043170,GO:0043412,GO:0044237,GO:0044238,GO:0044260,GO:0044267,GO:0044464,GO:0071704,GO:0071944,GO:0140096,GO:1901564	3A3N3@33154,3P1XP@4751,3QWFB@4890,COG5190@1,KOG1605@2759	phosphoprotein phosphatase activity
OG0003108	Dcio308118	13349.G1XUC4	1.7e-81	310.5	Ascomycota		GO:0003674,GO:0003824,GO:0004721,GO:0005575,GO:0005623,GO:0005886,GO:0006464,GO:0006470,GO:0006793,GO:0006796,GO:0006807,GO:0008150,GO:0008152,GO:0009987,GO:0016020,GO:0016311,GO:0016787,GO:0016788,GO:0016791,GO:0019538,GO:0023052,GO:0036211,GO:0042578,GO:0043170,GO:0043412,GO:0044237,GO:0044238,GO:0044260,GO:0044267,GO:0044464,GO:0071704,GO:0071944,GO:0140096,GO:1901564	3A3N3@33154,3P1XP@4751,3QWFB@4890,COG5190@1,KOG1605@2759	phosphoprotein phosphatase activity
OG0003108	Dcoe02847	13349.G1XUC4	2.6e-67	263.5	Ascomycota		GO:0003674,GO:0003824,GO:0004721,GO:0005575,GO:0005623,GO:0005886,GO:0006464,GO:0006470,GO:0006793,GO:0006796,GO:0006807,GO:0008150,GO:0008152,GO:0009987,GO:0016020,GO:0016311,GO:0016787,GO:0016788,GO:0016791,GO:0019538,GO:0023052,GO:0036211,GO:0042578,GO:0043170,GO:0043412,GO:0044237,GO:0044238,GO:0044260,GO:0044267,GO:0044464,GO:0071704,GO:0071944,GO:0140096,GO:1901564	3A3N3@33154,3P1XP@4751,3QWFB@4890,COG5190@1,KOG1605@2759	phosphoprotein phosphatase activity
OG0003108	Ddac00284	13349.G1XUC4	3.5e-66	259.6	Ascomycota		GO:0003674,GO:0003824,GO:0004721,GO:0005575,GO:0005623,GO:0005886,GO:0006464,GO:0006470,GO:0006793,GO:0006796,GO:0006807,GO:0008150,GO:0008152,GO:0009987,GO:0016020,GO:0016311,GO:0016787,GO:0016788,GO:0016791,GO:0019538,GO:0023052,GO:0036211,GO:0042578,GO:0043170,GO:0043412,GO:0044237,GO:0044238,GO:0044260,GO:0044267,GO:0044464,GO:0071704,GO:0071944,GO:0140096,GO:1901564	3A3N3@33154,3P1XP@4751,3QWFB@4890,COG5190@1,KOG1605@2759	phosphoprotein phosphatase activity
OG0003108	Ddre04226	430498.S8AJ74	9.9e-79	301.2	Ascomycota		GO:0003674,GO:0003824,GO:0004721,GO:0005575,GO:0005623,GO:0005886,GO:0006464,GO:0006470,GO:0006793,GO:0006796,GO:0006807,GO:0008150,GO:0008152,GO:0009987,GO:0016020,GO:0016311,GO:0016787,GO:0016788,GO:0016791,GO:0019538,GO:0023052,GO:0036211,GO:0042578,GO:0043170,GO:0043412,GO:0044237,GO:0044238,GO:0044260,GO:0044267,GO:0044464,GO:0071704,GO:0071944,GO:0140096,GO:1901564	3A3N3@33154,3P1XP@4751,3QWFB@4890,COG5190@1,KOG1605@2759	phosphoprotein phosphatase activity
OG0003108	Dhap05248	430498.S8AJ74	8.2e-298	1028.9	Ascomycota		GO:0003674,GO:0003824,GO:0004721,GO:0005575,GO:0005623,GO:0005886,GO:0006464,GO:0006470,GO:0006793,GO:0006796,GO:0006807,GO:0008150,GO:0008152,GO:0009987,GO:0016020,GO:0016311,GO:0016787,GO:0016788,GO:0016791,GO:0019538,GO:0023052,GO:0036211,GO:0042578,GO:0043170,GO:0043412,GO:0044237,GO:0044238,GO:0044260,GO:0044267,GO:0044464,GO:0071704,GO:0071944,GO:0140096,GO:1901564	3A3N3@33154,3P1XP@4751,3QWFB@4890,COG5190@1,KOG1605@2759	phosphoprotein phosphatase activity
OG0003108	Dlep04134	430498.S8AJ74	1.3e-87	330.9	Ascomycota		GO:0003674,GO:0003824,GO:0004721,GO:0005575,GO:0005623,GO:0005886,GO:0006464,GO:0006470,GO:0006793,GO:0006796,GO:0006807,GO:0008150,GO:0008152,GO:0009987,GO:0016020,GO:0016311,GO:0016787,GO:0016788,GO:0016791,GO:0019538,GO:0023052,GO:0036211,GO:0042578,GO:0043170,GO:0043412,GO:0044237,GO:0044238,GO:0044260,GO:0044267,GO:0044464,GO:0071704,GO:0071944,GO:0140096,GO:1901564	3A3N3@33154,3P1XP@4751,3QWFB@4890,COG5190@1,KOG1605@2759	phosphoprotein phosphatase activity
OG0003108	Dpar09709	13349.G1XUC4	2.1e-78	300.1	Ascomycota		GO:0003674,GO:0003824,GO:0004721,GO:0005575,GO:0005623,GO:0005886,GO:0006464,GO:0006470,GO:0006793,GO:0006796,GO:0006807,GO:0008150,GO:0008152,GO:0009987,GO:0016020,GO:0016311,GO:0016787,GO:0016788,GO:0016791,GO:0019538,GO:0023052,GO:0036211,GO:0042578,GO:0043170,GO:0043412,GO:0044237,GO:0044238,GO:0044260,GO:0044267,GO:0044464,GO:0071704,GO:0071944,GO:0140096,GO:1901564	3A3N3@33154,3P1XP@4751,3QWFB@4890,COG5190@1,KOG1605@2759	phosphoprotein phosphatase activity
OG0003108	Dque03101	13349.G1XUC4	1.2e-67	264.2	Ascomycota		GO:0003674,GO:0003824,GO:0004721,GO:0005575,GO:0005623,GO:0005886,GO:0006464,GO:0006470,GO:0006793,GO:0006796,GO:0006807,GO:0008150,GO:0008152,GO:0009987,GO:0016020,GO:0016311,GO:0016787,GO:0016788,GO:0016791,GO:0019538,GO:0023052,GO:0036211,GO:0042578,GO:0043170,GO:0043412,GO:0044237,GO:0044238,GO:0044260,GO:0044267,GO:0044464,GO:0071704,GO:0071944,GO:0140096,GO:1901564	3A3N3@33154,3P1XP@4751,3QWFB@4890,COG5190@1,KOG1605@2759	phosphoprotein phosphatase activity
OG0003108	Dste03243	13349.G1XUC4	3.9e-59	236.1	Ascomycota		GO:0003674,GO:0003824,GO:0004721,GO:0005575,GO:0005623,GO:0005886,GO:0006464,GO:0006470,GO:0006793,GO:0006796,GO:0006807,GO:0008150,GO:0008152,GO:0009987,GO:0016020,GO:0016311,GO:0016787,GO:0016788,GO:0016791,GO:0019538,GO:0023052,GO:0036211,GO:0042578,GO:0043170,GO:0043412,GO:0044237,GO:0044238,GO:0044260,GO:0044267,GO:0044464,GO:0071704,GO:0071944,GO:0140096,GO:1901564	3A3N3@33154,3P1XP@4751,3QWFB@4890,COG5190@1,KOG1605@2759	phosphoprotein phosphatase activity
OG0003108	Dtib02540	430498.S8AJ74	3.4e-87	329.3	Ascomycota		GO:0003674,GO:0003824,GO:0004721,GO:0005575,GO:0005623,GO:0005886,GO:0006464,GO:0006470,GO:0006793,GO:0006796,GO:0006807,GO:0008150,GO:0008152,GO:0009987,GO:0016020,GO:0016311,GO:0016787,GO:0016788,GO:0016791,GO:0019538,GO:0023052,GO:0036211,GO:0042578,GO:0043170,GO:0043412,GO:0044237,GO:0044238,GO:0044260,GO:0044267,GO:0044464,GO:0071704,GO:0071944,GO:0140096,GO:1901564	3A3N3@33154,3P1XP@4751,3QWFB@4890,COG5190@1,KOG1605@2759	phosphoprotein phosphatase activity
OG0004356	AEN_06278	430498.S8BX74	4.8e-123	448	Ascomycota			38GCS@33154,3NYM3@4751,3QKSS@4890,COG0318@1,KOG1176@2759	AMP-binding enzyme
OG0004356	AFL_04376	13349.G1X4X3	6.4e-280	969.9	Ascomycota			38GCS@33154,3NYM3@4751,3QKSS@4890,COG0318@1,KOG1176@2759	AMP-binding enzyme
OG0004356	Acon04017	13349.G1X4X3	1.8e-303	1048.1	Ascomycota			38GCS@33154,3NYM3@4751,3QKSS@4890,COG0318@1,KOG1176@2759	AMP-binding enzyme
OG0004356	Airi05334	13349.G1X4X3	6.3e-225	787.3	Ascomycota			38GCS@33154,3NYM3@4751,3QKSS@4890,COG0318@1,KOG1176@2759	AMP-binding enzyme
OG0004356	Amus02751	13349.G1X4X3	3.9e-256	891	Ascomycota			38GCS@33154,3NYM3@4751,3QKSS@4890,COG0318@1,KOG1176@2759	AMP-binding enzyme
OG0004356	Aoli02538	13349.G1X4X3	0	1303.1	Ascomycota			38GCS@33154,3NYM3@4751,3QKSS@4890,COG0318@1,KOG1176@2759	AMP-binding enzyme
OG0004356	Apse00998	13349.G1X4X3	1.4e-282	978.8	Ascomycota			38GCS@33154,3NYM3@4751,3QKSS@4890,COG0318@1,KOG1176@2759	AMP-binding enzyme
OG0004356	Asin07355	13349.G1X4X3	1.1e-260	906	Ascomycota			38GCS@33154,3NYM3@4751,3QKSS@4890,COG0318@1,KOG1176@2759	AMP-binding enzyme
OG0004356	Asph04935	13349.G1X4X3	1.5e-242	845.9	Ascomycota			38GCS@33154,3NYM3@4751,3QKSS@4890,COG0318@1,KOG1176@2759	AMP-binding enzyme
OG0004356	Aver03923	13349.G1X4X3	2.5e-249	868.2	Ascomycota			38GCS@33154,3NYM3@4751,3QKSS@4890,COG0318@1,KOG1176@2759	AMP-binding enzyme
OG0004356	DCYL_07090	430498.S8BX74	3.3e-151	542.3	Ascomycota			38GCS@33154,3NYM3@4751,3QKSS@4890,COG0318@1,KOG1176@2759	AMP-binding enzyme
OG0004356	Dbro02788	430498.S8BX74	1.5e-163	583.2	Ascomycota			38GCS@33154,3NYM3@4751,3QKSS@4890,COG0318@1,KOG1176@2759	AMP-binding enzyme
OG0004356	Dcio100670	430498.S8BX74	3.4e-206	724.9	Ascomycota			38GCS@33154,3NYM3@4751,3QKSS@4890,COG0318@1,KOG1176@2759	AMP-binding enzyme
OG0004356	Dcio200610	430498.S8BX74	3.4e-203	714.9	Ascomycota			38GCS@33154,3NYM3@4751,3QKSS@4890,COG0318@1,KOG1176@2759	AMP-binding enzyme
OG0004356	Dcio300486	430498.S8BX74	3.4e-206	724.9	Ascomycota			38GCS@33154,3NYM3@4751,3QKSS@4890,COG0318@1,KOG1176@2759	AMP-binding enzyme
OG0004356	Dcoe05711	430498.S8BX74	2.4e-167	595.9	Ascomycota			38GCS@33154,3NYM3@4751,3QKSS@4890,COG0318@1,KOG1176@2759	AMP-binding enzyme
OG0004356	Ddac01683	430498.S8BX74	2e-171	609.4	Ascomycota			38GCS@33154,3NYM3@4751,3QKSS@4890,COG0318@1,KOG1176@2759	AMP-binding enzyme
OG0004356	Ddre08099	430498.S8BX74	7.1e-172	610.9	Ascomycota			38GCS@33154,3NYM3@4751,3QKSS@4890,COG0318@1,KOG1176@2759	AMP-binding enzyme
OG0004356	Dhap03239	430498.S8BX74	0	1247.6	Ascomycota			38GCS@33154,3NYM3@4751,3QKSS@4890,COG0318@1,KOG1176@2759	AMP-binding enzyme
OG0004356	Dlep03923	430498.S8BX74	1.1e-170	606.7	Ascomycota			38GCS@33154,3NYM3@4751,3QKSS@4890,COG0318@1,KOG1176@2759	AMP-binding enzyme
OG0004356	Dpar00648	430498.S8BX74	7e-212	743.8	Ascomycota			38GCS@33154,3NYM3@4751,3QKSS@4890,COG0318@1,KOG1176@2759	AMP-binding enzyme
OG0004356	Dque00619	430498.S8BX74	3.1e-177	628.6	Ascomycota			38GCS@33154,3NYM3@4751,3QKSS@4890,COG0318@1,KOG1176@2759	AMP-binding enzyme
OG0004356	Dste05707	430498.S8BX74	2e-158	566.2	Ascomycota			38GCS@33154,3NYM3@4751,3QKSS@4890,COG0318@1,KOG1176@2759	AMP-binding enzyme
OG0004356	Dtib00635	430498.S8BX74	4e-196	691.4	Ascomycota			38GCS@33154,3NYM3@4751,3QKSS@4890,COG0318@1,KOG1176@2759	AMP-binding enzyme
OG0005218	AEN_09150	430498.S8AE98	6.5e-245	853.6	Ascomycota		GO:0001932,GO:0001934,GO:0003674,GO:0003824,GO:0004672,GO:0004674,GO:0005575,GO:0005622,GO:0005623,GO:0005737,GO:0005933,GO:0005934,GO:0005935,GO:0006355,GO:0006357,GO:0006464,GO:0006468,GO:0006793,GO:0006796,GO:0006807,GO:0006950,GO:0007154,GO:0007165,GO:0007346,GO:0008150,GO:0008152,GO:0009889,GO:0009893,GO:0009987,GO:0010468,GO:0010556,GO:0010562,GO:0010604,GO:0010941,GO:0016301,GO:0016310,GO:…	2CEZT@1,2QPV9@2759,39R8V@33154,3NX0R@4751,3QNQ1@4890	PH domain-containing protein
OG0005218	AFL_09618	13349.G1XQK5	0	1369.8	Ascomycota		GO:0001932,GO:0001934,GO:0003674,GO:0003824,GO:0004672,GO:0004674,GO:0005575,GO:0005622,GO:0005623,GO:0005737,GO:0005933,GO:0005934,GO:0005935,GO:0006355,GO:0006357,GO:0006464,GO:0006468,GO:0006793,GO:0006796,GO:0006807,GO:0006950,GO:0007154,GO:0007165,GO:0007346,GO:0008150,GO:0008152,GO:0009889,GO:0009893,GO:0009987,GO:0010468,GO:0010556,GO:0010562,GO:0010604,GO:0010941,GO:0016301,GO:0016310,GO:…	2CEZT@1,2QPV9@2759,39R8V@33154,3NX0R@4751,3QNQ1@4890	PH domain-containing protein
OG0005218	Acon07914	13349.G1XQK5	0	1412.5	Ascomycota		GO:0001932,GO:0001934,GO:0003674,GO:0003824,GO:0004672,GO:0004674,GO:0005575,GO:0005622,GO:0005623,GO:0005737,GO:0005933,GO:0005934,GO:0005935,GO:0006355,GO:0006357,GO:0006464,GO:0006468,GO:0006793,GO:0006796,GO:0006807,GO:0006950,GO:0007154,GO:0007165,GO:0007346,GO:0008150,GO:0008152,GO:0009889,GO:0009893,GO:0009987,GO:0010468,GO:0010556,GO:0010562,GO:0010604,GO:0010941,GO:0016301,GO:0016310,GO:…	2CEZT@1,2QPV9@2759,39R8V@33154,3NX0R@4751,3QNQ1@4890	PH domain-containing protein
OG0005218	Airi08027	13349.G1XQK5	0	1237.2	Ascomycota		GO:0001932,GO:0001934,GO:0003674,GO:0003824,GO:0004672,GO:0004674,GO:0005575,GO:0005622,GO:0005623,GO:0005737,GO:0005933,GO:0005934,GO:0005935,GO:0006355,GO:0006357,GO:0006464,GO:0006468,GO:0006793,GO:0006796,GO:0006807,GO:0006950,GO:0007154,GO:0007165,GO:0007346,GO:0008150,GO:0008152,GO:0009889,GO:0009893,GO:0009987,GO:0010468,GO:0010556,GO:0010562,GO:0010604,GO:0010941,GO:0016301,GO:0016310,GO:…	2CEZT@1,2QPV9@2759,39R8V@33154,3NX0R@4751,3QNQ1@4890	PH domain-containing protein
OG0005218	Amus09168	13349.G1XQK5	0	1367.8	Ascomycota		GO:0001932,GO:0001934,GO:0003674,GO:0003824,GO:0004672,GO:0004674,GO:0005575,GO:0005622,GO:0005623,GO:0005737,GO:0005933,GO:0005934,GO:0005935,GO:0006355,GO:0006357,GO:0006464,GO:0006468,GO:0006793,GO:0006796,GO:0006807,GO:0006950,GO:0007154,GO:0007165,GO:0007346,GO:0008150,GO:0008152,GO:0009889,GO:0009893,GO:0009987,GO:0010468,GO:0010556,GO:0010562,GO:0010604,GO:0010941,GO:0016301,GO:0016310,GO:…	2CEZT@1,2QPV9@2759,39R8V@33154,3NX0R@4751,3QNQ1@4890	PH domain-containing protein
OG0005218	Aoli08834	13349.G1XQK5	0	1571.2	Ascomycota		GO:0001932,GO:0001934,GO:0003674,GO:0003824,GO:0004672,GO:0004674,GO:0005575,GO:0005622,GO:0005623,GO:0005737,GO:0005933,GO:0005934,GO:0005935,GO:0006355,GO:0006357,GO:0006464,GO:0006468,GO:0006793,GO:0006796,GO:0006807,GO:0006950,GO:0007154,GO:0007165,GO:0007346,GO:0008150,GO:0008152,GO:0009889,GO:0009893,GO:0009987,GO:0010468,GO:0010556,GO:0010562,GO:0010604,GO:0010941,GO:0016301,GO:0016310,GO:…	2CEZT@1,2QPV9@2759,39R8V@33154,3NX0R@4751,3QNQ1@4890	PH domain-containing protein
OG0005218	Apse00058	13349.G1XQK5	0	1343.9	Ascomycota		GO:0001932,GO:0001934,GO:0003674,GO:0003824,GO:0004672,GO:0004674,GO:0005575,GO:0005622,GO:0005623,GO:0005737,GO:0005933,GO:0005934,GO:0005935,GO:0006355,GO:0006357,GO:0006464,GO:0006468,GO:0006793,GO:0006796,GO:0006807,GO:0006950,GO:0007154,GO:0007165,GO:0007346,GO:0008150,GO:0008152,GO:0009889,GO:0009893,GO:0009987,GO:0010468,GO:0010556,GO:0010562,GO:0010604,GO:0010941,GO:0016301,GO:0016310,GO:…	2CEZT@1,2QPV9@2759,39R8V@33154,3NX0R@4751,3QNQ1@4890	PH domain-containing protein
OG0005218	Asin10226	13349.G1XQK5	0	1300.8	Ascomycota		GO:0001932,GO:0001934,GO:0003674,GO:0003824,GO:0004672,GO:0004674,GO:0005575,GO:0005622,GO:0005623,GO:0005737,GO:0005933,GO:0005934,GO:0005935,GO:0006355,GO:0006357,GO:0006464,GO:0006468,GO:0006793,GO:0006796,GO:0006807,GO:0006950,GO:0007154,GO:0007165,GO:0007346,GO:0008150,GO:0008152,GO:0009889,GO:0009893,GO:0009987,GO:0010468,GO:0010556,GO:0010562,GO:0010604,GO:0010941,GO:0016301,GO:0016310,GO:…	2CEZT@1,2QPV9@2759,39R8V@33154,3NX0R@4751,3QNQ1@4890	PH domain-containing protein
OG0005218	Asph08923	13349.G1XQK5	0	1205.3	Ascomycota		GO:0001932,GO:0001934,GO:0003674,GO:0003824,GO:0004672,GO:0004674,GO:0005575,GO:0005622,GO:0005623,GO:0005737,GO:0005933,GO:0005934,GO:0005935,GO:0006355,GO:0006357,GO:0006464,GO:0006468,GO:0006793,GO:0006796,GO:0006807,GO:0006950,GO:0007154,GO:0007165,GO:0007346,GO:0008150,GO:0008152,GO:0009889,GO:0009893,GO:0009987,GO:0010468,GO:0010556,GO:0010562,GO:0010604,GO:0010941,GO:0016301,GO:0016310,GO:…	2CEZT@1,2QPV9@2759,39R8V@33154,3NX0R@4751,3QNQ1@4890	PH domain-containing protein
OG0005218	Aver01469	13349.G1XQK5	0	1192.2	Ascomycota		GO:0001932,GO:0001934,GO:0003674,GO:0003824,GO:0004672,GO:0004674,GO:0005575,GO:0005622,GO:0005623,GO:0005737,GO:0005933,GO:0005934,GO:0005935,GO:0006355,GO:0006357,GO:0006464,GO:0006468,GO:0006793,GO:0006796,GO:0006807,GO:0006950,GO:0007154,GO:0007165,GO:0007346,GO:0008150,GO:0008152,GO:0009889,GO:0009893,GO:0009987,GO:0010468,GO:0010556,GO:0010562,GO:0010604,GO:0010941,GO:0016301,GO:0016310,GO:…	2CEZT@1,2QPV9@2759,39R8V@33154,3NX0R@4751,3QNQ1@4890	PH domain-containing protein
OG0005218	DCYL_08648	13349.G1XQK5	7.3e-271	941	Ascomycota		GO:0001932,GO:0001934,GO:0003674,GO:0003824,GO:0004672,GO:0004674,GO:0005575,GO:0005622,GO:0005623,GO:0005737,GO:0005933,GO:0005934,GO:0005935,GO:0006355,GO:0006357,GO:0006464,GO:0006468,GO:0006793,GO:0006796,GO:0006807,GO:0006950,GO:0007154,GO:0007165,GO:0007346,GO:0008150,GO:0008152,GO:0009889,GO:0009893,GO:0009987,GO:0010468,GO:0010556,GO:0010562,GO:0010604,GO:0010941,GO:0016301,GO:0016310,GO:…	2CEZT@1,2QPV9@2759,39R8V@33154,3NX0R@4751,3QNQ1@4890	PH domain-containing protein
OG0005218	Dbro01022	13349.G1XQK5	2.9e-265	922.5	Ascomycota		GO:0001932,GO:0001934,GO:0003674,GO:0003824,GO:0004672,GO:0004674,GO:0005575,GO:0005622,GO:0005623,GO:0005737,GO:0005933,GO:0005934,GO:0005935,GO:0006355,GO:0006357,GO:0006464,GO:0006468,GO:0006793,GO:0006796,GO:0006807,GO:0006950,GO:0007154,GO:0007165,GO:0007346,GO:0008150,GO:0008152,GO:0009889,GO:0009893,GO:0009987,GO:0010468,GO:0010556,GO:0010562,GO:0010604,GO:0010941,GO:0016301,GO:0016310,GO:…	2CEZT@1,2QPV9@2759,39R8V@33154,3NX0R@4751,3QNQ1@4890	PH domain-containing protein
OG0005218	Dcio106023	430498.S8AE98	2.1e-290	1006.1	Ascomycota		GO:0001932,GO:0001934,GO:0003674,GO:0003824,GO:0004672,GO:0004674,GO:0005575,GO:0005622,GO:0005623,GO:0005737,GO:0005933,GO:0005934,GO:0005935,GO:0006355,GO:0006357,GO:0006464,GO:0006468,GO:0006793,GO:0006796,GO:0006807,GO:0006950,GO:0007154,GO:0007165,GO:0007346,GO:0008150,GO:0008152,GO:0009889,GO:0009893,GO:0009987,GO:0010468,GO:0010556,GO:0010562,GO:0010604,GO:0010941,GO:0016301,GO:0016310,GO:…	2CEZT@1,2QPV9@2759,39R8V@33154,3NX0R@4751,3QNQ1@4890	PH domain-containing protein
OG0005218	Dcio209537	430498.S8AE98	7.4e-283	981.1	Ascomycota		GO:0001932,GO:0001934,GO:0003674,GO:0003824,GO:0004672,GO:0004674,GO:0005575,GO:0005622,GO:0005623,GO:0005737,GO:0005933,GO:0005934,GO:0005935,GO:0006355,GO:0006357,GO:0006464,GO:0006468,GO:0006793,GO:0006796,GO:0006807,GO:0006950,GO:0007154,GO:0007165,GO:0007346,GO:0008150,GO:0008152,GO:0009889,GO:0009893,GO:0009987,GO:0010468,GO:0010556,GO:0010562,GO:0010604,GO:0010941,GO:0016301,GO:0016310,GO:…	2CEZT@1,2QPV9@2759,39R8V@33154,3NX0R@4751,3QNQ1@4890	PH domain-containing protein
OG0005218	Dcio302514	430498.S8AE98	7.5e-288	997.7	Ascomycota		GO:0001932,GO:0001934,GO:0003674,GO:0003824,GO:0004672,GO:0004674,GO:0005575,GO:0005622,GO:0005623,GO:0005737,GO:0005933,GO:0005934,GO:0005935,GO:0006355,GO:0006357,GO:0006464,GO:0006468,GO:0006793,GO:0006796,GO:0006807,GO:0006950,GO:0007154,GO:0007165,GO:0007346,GO:0008150,GO:0008152,GO:0009889,GO:0009893,GO:0009987,GO:0010468,GO:0010556,GO:0010562,GO:0010604,GO:0010941,GO:0016301,GO:0016310,GO:…	2CEZT@1,2QPV9@2759,39R8V@33154,3NX0R@4751,3QNQ1@4890	PH domain-containing protein
OG0005218	Dcoe02242	13349.G1XQK5	5.3e-267	928.3	Ascomycota		GO:0001932,GO:0001934,GO:0003674,GO:0003824,GO:0004672,GO:0004674,GO:0005575,GO:0005622,GO:0005623,GO:0005737,GO:0005933,GO:0005934,GO:0005935,GO:0006355,GO:0006357,GO:0006464,GO:0006468,GO:0006793,GO:0006796,GO:0006807,GO:0006950,GO:0007154,GO:0007165,GO:0007346,GO:0008150,GO:0008152,GO:0009889,GO:0009893,GO:0009987,GO:0010468,GO:0010556,GO:0010562,GO:0010604,GO:0010941,GO:0016301,GO:0016310,GO:…	2CEZT@1,2QPV9@2759,39R8V@33154,3NX0R@4751,3QNQ1@4890	PH domain-containing protein
OG0005218	Ddac05247	13349.G1XQK5	4.8e-278	964.9	Ascomycota		GO:0001932,GO:0001934,GO:0003674,GO:0003824,GO:0004672,GO:0004674,GO:0005575,GO:0005622,GO:0005623,GO:0005737,GO:0005933,GO:0005934,GO:0005935,GO:0006355,GO:0006357,GO:0006464,GO:0006468,GO:0006793,GO:0006796,GO:0006807,GO:0006950,GO:0007154,GO:0007165,GO:0007346,GO:0008150,GO:0008152,GO:0009889,GO:0009893,GO:0009987,GO:0010468,GO:0010556,GO:0010562,GO:0010604,GO:0010941,GO:0016301,GO:0016310,GO:…	2CEZT@1,2QPV9@2759,39R8V@33154,3NX0R@4751,3QNQ1@4890	PH domain-containing protein
OG0005218	Ddre07056	430498.S8AE98	1.5e-284	985.7	Ascomycota		GO:0001932,GO:0001934,GO:0003674,GO:0003824,GO:0004672,GO:0004674,GO:0005575,GO:0005622,GO:0005623,GO:0005737,GO:0005933,GO:0005934,GO:0005935,GO:0006355,GO:0006357,GO:0006464,GO:0006468,GO:0006793,GO:0006796,GO:0006807,GO:0006950,GO:0007154,GO:0007165,GO:0007346,GO:0008150,GO:0008152,GO:0009889,GO:0009893,GO:0009987,GO:0010468,GO:0010556,GO:0010562,GO:0010604,GO:0010941,GO:0016301,GO:0016310,GO:…	2CEZT@1,2QPV9@2759,39R8V@33154,3NX0R@4751,3QNQ1@4890	PH domain-containing protein
OG0005218	Dhap06351	430498.S8AE98	0	2812.7	Ascomycota		GO:0001932,GO:0001934,GO:0003674,GO:0003824,GO:0004672,GO:0004674,GO:0005575,GO:0005622,GO:0005623,GO:0005737,GO:0005933,GO:0005934,GO:0005935,GO:0006355,GO:0006357,GO:0006464,GO:0006468,GO:0006793,GO:0006796,GO:0006807,GO:0006950,GO:0007154,GO:0007165,GO:0007346,GO:0008150,GO:0008152,GO:0009889,GO:0009893,GO:0009987,GO:0010468,GO:0010556,GO:0010562,GO:0010604,GO:0010941,GO:0016301,GO:0016310,GO:…	2CEZT@1,2QPV9@2759,39R8V@33154,3NX0R@4751,3QNQ1@4890	PH domain-containing protein
OG0005218	Dlep07688	430498.S8AE98	0	1334.7	Ascomycota		GO:0001932,GO:0001934,GO:0003674,GO:0003824,GO:0004672,GO:0004674,GO:0005575,GO:0005622,GO:0005623,GO:0005737,GO:0005933,GO:0005934,GO:0005935,GO:0006355,GO:0006357,GO:0006464,GO:0006468,GO:0006793,GO:0006796,GO:0006807,GO:0006950,GO:0007154,GO:0007165,GO:0007346,GO:0008150,GO:0008152,GO:0009889,GO:0009893,GO:0009987,GO:0010468,GO:0010556,GO:0010562,GO:0010604,GO:0010941,GO:0016301,GO:0016310,GO:…	2CEZT@1,2QPV9@2759,39R8V@33154,3NX0R@4751,3QNQ1@4890	PH domain-containing protein
OG0005218	Dpar08634	430498.S8AE98	0	1222.2	Ascomycota		GO:0001932,GO:0001934,GO:0003674,GO:0003824,GO:0004672,GO:0004674,GO:0005575,GO:0005622,GO:0005623,GO:0005737,GO:0005933,GO:0005934,GO:0005935,GO:0006355,GO:0006357,GO:0006464,GO:0006468,GO:0006793,GO:0006796,GO:0006807,GO:0006950,GO:0007154,GO:0007165,GO:0007346,GO:0008150,GO:0008152,GO:0009889,GO:0009893,GO:0009987,GO:0010468,GO:0010556,GO:0010562,GO:0010604,GO:0010941,GO:0016301,GO:0016310,GO:…	2CEZT@1,2QPV9@2759,39R8V@33154,3NX0R@4751,3QNQ1@4890	PH domain-containing protein
OG0005218	Dque08701	430498.S8AE98	0	1291.9	Ascomycota		GO:0001932,GO:0001934,GO:0003674,GO:0003824,GO:0004672,GO:0004674,GO:0005575,GO:0005622,GO:0005623,GO:0005737,GO:0005933,GO:0005934,GO:0005935,GO:0006355,GO:0006357,GO:0006464,GO:0006468,GO:0006793,GO:0006796,GO:0006807,GO:0006950,GO:0007154,GO:0007165,GO:0007346,GO:0008150,GO:0008152,GO:0009889,GO:0009893,GO:0009987,GO:0010468,GO:0010556,GO:0010562,GO:0010604,GO:0010941,GO:0016301,GO:0016310,GO:…	2CEZT@1,2QPV9@2759,39R8V@33154,3NX0R@4751,3QNQ1@4890	PH domain-containing protein
OG0005218	Dste01507	13349.G1XQK5	1.6e-266	925.6	Ascomycota		GO:0001932,GO:0001934,GO:0003674,GO:0003824,GO:0004672,GO:0004674,GO:0005575,GO:0005622,GO:0005623,GO:0005737,GO:0005933,GO:0005934,GO:0005935,GO:0006355,GO:0006357,GO:0006464,GO:0006468,GO:0006793,GO:0006796,GO:0006807,GO:0006950,GO:0007154,GO:0007165,GO:0007346,GO:0008150,GO:0008152,GO:0009889,GO:0009893,GO:0009987,GO:0010468,GO:0010556,GO:0010562,GO:0010604,GO:0010941,GO:0016301,GO:0016310,GO:…	2CEZT@1,2QPV9@2759,39R8V@33154,3NX0R@4751,3QNQ1@4890	PH domain-containing protein
OG0005218	Dtib03314	430498.S8AE98	0	1298.1	Ascomycota		GO:0001932,GO:0001934,GO:0003674,GO:0003824,GO:0004672,GO:0004674,GO:0005575,GO:0005622,GO:0005623,GO:0005737,GO:0005933,GO:0005934,GO:0005935,GO:0006355,GO:0006357,GO:0006464,GO:0006468,GO:0006793,GO:0006796,GO:0006807,GO:0006950,GO:0007154,GO:0007165,GO:0007346,GO:0008150,GO:0008152,GO:0009889,GO:0009893,GO:0009987,GO:0010468,GO:0010556,GO:0010562,GO:0010604,GO:0010941,GO:0016301,GO:0016310,GO:…	2CEZT@1,2QPV9@2759,39R8V@33154,3NX0R@4751,3QNQ1@4890	PH domain-containing protein
OG0005315	AEN_09363	430498.S8BZN4	3.6e-152	544.3	Ascomycota	ASN1	GO:0003674,GO:0003824,GO:0004066,GO:0005488,GO:0005515,GO:0005575,GO:0005622,GO:0005623,GO:0005737,GO:0006082,GO:0006520,GO:0006528,GO:0006529,GO:0006807,GO:0008150,GO:0008152,GO:0008652,GO:0009058,GO:0009066,GO:0009067,GO:0009987,GO:0016053,GO:0016874,GO:0016879,GO:0016884,GO:0019752,GO:0032787,GO:0034641,GO:0042802,GO:0042803,GO:0043436,GO:0043603,GO:0043604,GO:0044237,GO:0044238,GO:0044249,GO:…	38H99@33154,3NVCE@4751,3QKSU@4890,COG0367@1,KOG0571@2759	asparagine synthetase
OG0005315	AFL_08556	13349.G1X566	0	1130.9	Ascomycota	ASN1	GO:0003674,GO:0003824,GO:0004066,GO:0005488,GO:0005515,GO:0005575,GO:0005622,GO:0005623,GO:0005737,GO:0006082,GO:0006520,GO:0006528,GO:0006529,GO:0006807,GO:0008150,GO:0008152,GO:0008652,GO:0009058,GO:0009066,GO:0009067,GO:0009987,GO:0016053,GO:0016874,GO:0016879,GO:0016884,GO:0019752,GO:0032787,GO:0034641,GO:0042802,GO:0042803,GO:0043436,GO:0043603,GO:0043604,GO:0044237,GO:0044238,GO:0044249,GO:…	38H99@33154,3NVCE@4751,3QKSU@4890,COG0367@1,KOG0571@2759	asparagine synthetase
OG0005315	Acon09927	13349.G1X566	1.4e-310	1071.6	Ascomycota	ASN1	GO:0003674,GO:0003824,GO:0004066,GO:0005488,GO:0005515,GO:0005575,GO:0005622,GO:0005623,GO:0005737,GO:0006082,GO:0006520,GO:0006528,GO:0006529,GO:0006807,GO:0008150,GO:0008152,GO:0008652,GO:0009058,GO:0009066,GO:0009067,GO:0009987,GO:0016053,GO:0016874,GO:0016879,GO:0016884,GO:0019752,GO:0032787,GO:0034641,GO:0042802,GO:0042803,GO:0043436,GO:0043603,GO:0043604,GO:0044237,GO:0044238,GO:0044249,GO:…	38H99@33154,3NVCE@4751,3QKSU@4890,COG0367@1,KOG0571@2759	asparagine synthetase
OG0005315	Airi01195	13349.G1X566	0	1084.3	Ascomycota	ASN1	GO:0003674,GO:0003824,GO:0004066,GO:0005488,GO:0005515,GO:0005575,GO:0005622,GO:0005623,GO:0005737,GO:0006082,GO:0006520,GO:0006528,GO:0006529,GO:0006807,GO:0008150,GO:0008152,GO:0008652,GO:0009058,GO:0009066,GO:0009067,GO:0009987,GO:0016053,GO:0016874,GO:0016879,GO:0016884,GO:0019752,GO:0032787,GO:0034641,GO:0042802,GO:0042803,GO:0043436,GO:0043603,GO:0043604,GO:0044237,GO:0044238,GO:0044249,GO:…	38H99@33154,3NVCE@4751,3QKSU@4890,COG0367@1,KOG0571@2759	asparagine synthetase
OG0005315	Amus00008	13349.G1X566	6.4e-293	1012.7	Ascomycota	ASN1	GO:0003674,GO:0003824,GO:0004066,GO:0005488,GO:0005515,GO:0005575,GO:0005622,GO:0005623,GO:0005737,GO:0006082,GO:0006520,GO:0006528,GO:0006529,GO:0006807,GO:0008150,GO:0008152,GO:0008652,GO:0009058,GO:0009066,GO:0009067,GO:0009987,GO:0016053,GO:0016874,GO:0016879,GO:0016884,GO:0019752,GO:0032787,GO:0034641,GO:0042802,GO:0042803,GO:0043436,GO:0043603,GO:0043604,GO:0044237,GO:0044238,GO:0044249,GO:…	38H99@33154,3NVCE@4751,3QKSU@4890,COG0367@1,KOG0571@2759	asparagine synthetase
OG0005315	Aoli00009	13349.G1X566	0	1080.9	Ascomycota	ASN1	GO:0003674,GO:0003824,GO:0004066,GO:0005488,GO:0005515,GO:0005575,GO:0005622,GO:0005623,GO:0005737,GO:0006082,GO:0006520,GO:0006528,GO:0006529,GO:0006807,GO:0008150,GO:0008152,GO:0008652,GO:0009058,GO:0009066,GO:0009067,GO:0009987,GO:0016053,GO:0016874,GO:0016879,GO:0016884,GO:0019752,GO:0032787,GO:0034641,GO:0042802,GO:0042803,GO:0043436,GO:0043603,GO:0043604,GO:0044237,GO:0044238,GO:0044249,GO:…	38H99@33154,3NVCE@4751,3QKSU@4890,COG0367@1,KOG0571@2759	asparagine synthetase
OG0005315	Apse02366	13349.G1X566	2.1e-297	1027.7	Ascomycota	ASN1	GO:0003674,GO:0003824,GO:0004066,GO:0005488,GO:0005515,GO:0005575,GO:0005622,GO:0005623,GO:0005737,GO:0006082,GO:0006520,GO:0006528,GO:0006529,GO:0006807,GO:0008150,GO:0008152,GO:0008652,GO:0009058,GO:0009066,GO:0009067,GO:0009987,GO:0016053,GO:0016874,GO:0016879,GO:0016884,GO:0019752,GO:0032787,GO:0034641,GO:0042802,GO:0042803,GO:0043436,GO:0043603,GO:0043604,GO:0044237,GO:0044238,GO:0044249,GO:…	38H99@33154,3NVCE@4751,3QKSU@4890,COG0367@1,KOG0571@2759	asparagine synthetase
OG0005315	Asin02296	13349.G1X566	0	1116.7	Ascomycota	ASN1	GO:0003674,GO:0003824,GO:0004066,GO:0005488,GO:0005515,GO:0005575,GO:0005622,GO:0005623,GO:0005737,GO:0006082,GO:0006520,GO:0006528,GO:0006529,GO:0006807,GO:0008150,GO:0008152,GO:0008652,GO:0009058,GO:0009066,GO:0009067,GO:0009987,GO:0016053,GO:0016874,GO:0016879,GO:0016884,GO:0019752,GO:0032787,GO:0034641,GO:0042802,GO:0042803,GO:0043436,GO:0043603,GO:0043604,GO:0044237,GO:0044238,GO:0044249,GO:…	38H99@33154,3NVCE@4751,3QKSU@4890,COG0367@1,KOG0571@2759	asparagine synthetase
OG0005315	Asph03214	13349.G1X566	4.7e-290	1003.8	Ascomycota	ASN1	GO:0003674,GO:0003824,GO:0004066,GO:0005488,GO:0005515,GO:0005575,GO:0005622,GO:0005623,GO:0005737,GO:0006082,GO:0006520,GO:0006528,GO:0006529,GO:0006807,GO:0008150,GO:0008152,GO:0008652,GO:0009058,GO:0009066,GO:0009067,GO:0009987,GO:0016053,GO:0016874,GO:0016879,GO:0016884,GO:0019752,GO:0032787,GO:0034641,GO:0042802,GO:0042803,GO:0043436,GO:0043603,GO:0043604,GO:0044237,GO:0044238,GO:0044249,GO:…	38H99@33154,3NVCE@4751,3QKSU@4890,COG0367@1,KOG0571@2759	asparagine synthetase
OG0005315	Aver09419	13349.G1X566	2e-302	1044.3	Ascomycota	ASN1	GO:0003674,GO:0003824,GO:0004066,GO:0005488,GO:0005515,GO:0005575,GO:0005622,GO:0005623,GO:0005737,GO:0006082,GO:0006520,GO:0006528,GO:0006529,GO:0006807,GO:0008150,GO:0008152,GO:0008652,GO:0009058,GO:0009066,GO:0009067,GO:0009987,GO:0016053,GO:0016874,GO:0016879,GO:0016884,GO:0019752,GO:0032787,GO:0034641,GO:0042802,GO:0042803,GO:0043436,GO:0043603,GO:0043604,GO:0044237,GO:0044238,GO:0044249,GO:…	38H99@33154,3NVCE@4751,3QKSU@4890,COG0367@1,KOG0571@2759	asparagine synthetase
OG0005315	DCYL_03600	13349.G1X566	7.5e-284	982.6	Ascomycota	ASN1	GO:0003674,GO:0003824,GO:0004066,GO:0005488,GO:0005515,GO:0005575,GO:0005622,GO:0005623,GO:0005737,GO:0006082,GO:0006520,GO:0006528,GO:0006529,GO:0006807,GO:0008150,GO:0008152,GO:0008652,GO:0009058,GO:0009066,GO:0009067,GO:0009987,GO:0016053,GO:0016874,GO:0016879,GO:0016884,GO:0019752,GO:0032787,GO:0034641,GO:0042802,GO:0042803,GO:0043436,GO:0043603,GO:0043604,GO:0044237,GO:0044238,GO:0044249,GO:…	38H99@33154,3NVCE@4751,3QKSU@4890,COG0367@1,KOG0571@2759	asparagine synthetase
OG0005315	Dbro07665	13349.G1X566	2e-279	968	Ascomycota	ASN1	GO:0003674,GO:0003824,GO:0004066,GO:0005488,GO:0005515,GO:0005575,GO:0005622,GO:0005623,GO:0005737,GO:0006082,GO:0006520,GO:0006528,GO:0006529,GO:0006807,GO:0008150,GO:0008152,GO:0008652,GO:0009058,GO:0009066,GO:0009067,GO:0009987,GO:0016053,GO:0016874,GO:0016879,GO:0016884,GO:0019752,GO:0032787,GO:0034641,GO:0042802,GO:0042803,GO:0043436,GO:0043603,GO:0043604,GO:0044237,GO:0044238,GO:0044249,GO:…	38H99@33154,3NVCE@4751,3QKSU@4890,COG0367@1,KOG0571@2759	asparagine synthetase
OG0005315	Dcio109588	430498.S8BZN4	3.1e-246	857.4	Ascomycota	ASN1	GO:0003674,GO:0003824,GO:0004066,GO:0005488,GO:0005515,GO:0005575,GO:0005622,GO:0005623,GO:0005737,GO:0006082,GO:0006520,GO:0006528,GO:0006529,GO:0006807,GO:0008150,GO:0008152,GO:0008652,GO:0009058,GO:0009066,GO:0009067,GO:0009987,GO:0016053,GO:0016874,GO:0016879,GO:0016884,GO:0019752,GO:0032787,GO:0034641,GO:0042802,GO:0042803,GO:0043436,GO:0043603,GO:0043604,GO:0044237,GO:0044238,GO:0044249,GO:…	38H99@33154,3NVCE@4751,3QKSU@4890,COG0367@1,KOG0571@2759	asparagine synthetase
OG0005315	Dcio207834	430498.S8BZN4	1.1e-246	859	Ascomycota	ASN1	GO:0003674,GO:0003824,GO:0004066,GO:0005488,GO:0005515,GO:0005575,GO:0005622,GO:0005623,GO:0005737,GO:0006082,GO:0006520,GO:0006528,GO:0006529,GO:0006807,GO:0008150,GO:0008152,GO:0008652,GO:0009058,GO:0009066,GO:0009067,GO:0009987,GO:0016053,GO:0016874,GO:0016879,GO:0016884,GO:0019752,GO:0032787,GO:0034641,GO:0042802,GO:0042803,GO:0043436,GO:0043603,GO:0043604,GO:0044237,GO:0044238,GO:0044249,GO:…	38H99@33154,3NVCE@4751,3QKSU@4890,COG0367@1,KOG0571@2759	asparagine synthetase
OG0005315	Dcio311210	430498.S8BZN4	3.1e-246	857.4	Ascomycota	ASN1	GO:0003674,GO:0003824,GO:0004066,GO:0005488,GO:0005515,GO:0005575,GO:0005622,GO:0005623,GO:0005737,GO:0006082,GO:0006520,GO:0006528,GO:0006529,GO:0006807,GO:0008150,GO:0008152,GO:0008652,GO:0009058,GO:0009066,GO:0009067,GO:0009987,GO:0016053,GO:0016874,GO:0016879,GO:0016884,GO:0019752,GO:0032787,GO:0034641,GO:0042802,GO:0042803,GO:0043436,GO:0043603,GO:0043604,GO:0044237,GO:0044238,GO:0044249,GO:…	38H99@33154,3NVCE@4751,3QKSU@4890,COG0367@1,KOG0571@2759	asparagine synthetase
OG0005315	Dcoe09077	430498.S8BZN4	3.1e-280	971.1	Ascomycota	ASN1	GO:0003674,GO:0003824,GO:0004066,GO:0005488,GO:0005515,GO:0005575,GO:0005622,GO:0005623,GO:0005737,GO:0006082,GO:0006520,GO:0006528,GO:0006529,GO:0006807,GO:0008150,GO:0008152,GO:0008652,GO:0009058,GO:0009066,GO:0009067,GO:0009987,GO:0016053,GO:0016874,GO:0016879,GO:0016884,GO:0019752,GO:0032787,GO:0034641,GO:0042802,GO:0042803,GO:0043436,GO:0043603,GO:0043604,GO:0044237,GO:0044238,GO:0044249,GO:…	38H99@33154,3NVCE@4751,3QKSU@4890,COG0367@1,KOG0571@2759	asparagine synthetase
OG0005315	Ddac06761	13349.G1X566	1e-273	949.5	Ascomycota	ASN1	GO:0003674,GO:0003824,GO:0004066,GO:0005488,GO:0005515,GO:0005575,GO:0005622,GO:0005623,GO:0005737,GO:0006082,GO:0006520,GO:0006528,GO:0006529,GO:0006807,GO:0008150,GO:0008152,GO:0008652,GO:0009058,GO:0009066,GO:0009067,GO:0009987,GO:0016053,GO:0016874,GO:0016879,GO:0016884,GO:0019752,GO:0032787,GO:0034641,GO:0042802,GO:0042803,GO:0043436,GO:0043603,GO:0043604,GO:0044237,GO:0044238,GO:0044249,GO:…	38H99@33154,3NVCE@4751,3QKSU@4890,COG0367@1,KOG0571@2759	asparagine synthetase
OG0005315	Ddre08680	430498.S8BZN4	1.4e-284	985.7	Ascomycota	ASN1	GO:0003674,GO:0003824,GO:0004066,GO:0005488,GO:0005515,GO:0005575,GO:0005622,GO:0005623,GO:0005737,GO:0006082,GO:0006520,GO:0006528,GO:0006529,GO:0006807,GO:0008150,GO:0008152,GO:0008652,GO:0009058,GO:0009066,GO:0009067,GO:0009987,GO:0016053,GO:0016874,GO:0016879,GO:0016884,GO:0019752,GO:0032787,GO:0034641,GO:0042802,GO:0042803,GO:0043436,GO:0043603,GO:0043604,GO:0044237,GO:0044238,GO:0044249,GO:…	38H99@33154,3NVCE@4751,3QKSU@4890,COG0367@1,KOG0571@2759	asparagine synthetase
OG0005315	Dhap09710	430498.S8BZN4	0	1112.1	Ascomycota	ASN1	GO:0003674,GO:0003824,GO:0004066,GO:0005488,GO:0005515,GO:0005575,GO:0005622,GO:0005623,GO:0005737,GO:0006082,GO:0006520,GO:0006528,GO:0006529,GO:0006807,GO:0008150,GO:0008152,GO:0008652,GO:0009058,GO:0009066,GO:0009067,GO:0009987,GO:0016053,GO:0016874,GO:0016879,GO:0016884,GO:0019752,GO:0032787,GO:0034641,GO:0042802,GO:0042803,GO:0043436,GO:0043603,GO:0043604,GO:0044237,GO:0044238,GO:0044249,GO:…	38H99@33154,3NVCE@4751,3QKSU@4890,COG0367@1,KOG0571@2759	asparagine synthetase
OG0005315	Dlep02327	430498.S8BZN4	1.2e-292	1013.1	Ascomycota	ASN1	GO:0003674,GO:0003824,GO:0004066,GO:0005488,GO:0005515,GO:0005575,GO:0005622,GO:0005623,GO:0005737,GO:0006082,GO:0006520,GO:0006528,GO:0006529,GO:0006807,GO:0008150,GO:0008152,GO:0008652,GO:0009058,GO:0009066,GO:0009067,GO:0009987,GO:0016053,GO:0016874,GO:0016879,GO:0016884,GO:0019752,GO:0032787,GO:0034641,GO:0042802,GO:0042803,GO:0043436,GO:0043603,GO:0043604,GO:0044237,GO:0044238,GO:0044249,GO:…	38H99@33154,3NVCE@4751,3QKSU@4890,COG0367@1,KOG0571@2759	asparagine synthetase
OG0005315	Dpar04837	430498.S8BZN4	5.8e-289	999.6	Ascomycota	ASN1	GO:0003674,GO:0003824,GO:0004066,GO:0005488,GO:0005515,GO:0005575,GO:0005622,GO:0005623,GO:0005737,GO:0006082,GO:0006520,GO:0006528,GO:0006529,GO:0006807,GO:0008150,GO:0008152,GO:0008652,GO:0009058,GO:0009066,GO:0009067,GO:0009987,GO:0016053,GO:0016874,GO:0016879,GO:0016884,GO:0019752,GO:0032787,GO:0034641,GO:0042802,GO:0042803,GO:0043436,GO:0043603,GO:0043604,GO:0044237,GO:0044238,GO:0044249,GO:…	38H99@33154,3NVCE@4751,3QKSU@4890,COG0367@1,KOG0571@2759	asparagine synthetase
OG0005315	Dque03814	13349.G1X566	2.8e-264	917.5	Ascomycota	ASN1	GO:0003674,GO:0003824,GO:0004066,GO:0005488,GO:0005515,GO:0005575,GO:0005622,GO:0005623,GO:0005737,GO:0006082,GO:0006520,GO:0006528,GO:0006529,GO:0006807,GO:0008150,GO:0008152,GO:0008652,GO:0009058,GO:0009066,GO:0009067,GO:0009987,GO:0016053,GO:0016874,GO:0016879,GO:0016884,GO:0019752,GO:0032787,GO:0034641,GO:0042802,GO:0042803,GO:0043436,GO:0043603,GO:0043604,GO:0044237,GO:0044238,GO:0044249,GO:…	38H99@33154,3NVCE@4751,3QKSU@4890,COG0367@1,KOG0571@2759	asparagine synthetase
OG0005315	Dste01841	430498.S8BZN4	5.2e-267	927.2	Ascomycota	ASN1	GO:0003674,GO:0003824,GO:0004066,GO:0005488,GO:0005515,GO:0005575,GO:0005622,GO:0005623,GO:0005737,GO:0006082,GO:0006520,GO:0006528,GO:0006529,GO:0006807,GO:0008150,GO:0008152,GO:0008652,GO:0009058,GO:0009066,GO:0009067,GO:0009987,GO:0016053,GO:0016874,GO:0016879,GO:0016884,GO:0019752,GO:0032787,GO:0034641,GO:0042802,GO:0042803,GO:0043436,GO:0043603,GO:0043604,GO:0044237,GO:0044238,GO:0044249,GO:…	38H99@33154,3NVCE@4751,3QKSU@4890,COG0367@1,KOG0571@2759	asparagine synthetase
OG0005315	Dtib08804	13349.G1X566	1.8e-296	1024.6	Ascomycota	ASN1	GO:0003674,GO:0003824,GO:0004066,GO:0005488,GO:0005515,GO:0005575,GO:0005622,GO:0005623,GO:0005737,GO:0006082,GO:0006520,GO:0006528,GO:0006529,GO:0006807,GO:0008150,GO:0008152,GO:0008652,GO:0009058,GO:0009066,GO:0009067,GO:0009987,GO:0016053,GO:0016874,GO:0016879,GO:0016884,GO:0019752,GO:0032787,GO:0034641,GO:0042802,GO:0042803,GO:0043436,GO:0043603,GO:0043604,GO:0044237,GO:0044238,GO:0044249,GO:…	38H99@33154,3NVCE@4751,3QKSU@4890,COG0367@1,KOG0571@2759	asparagine synthetase
OG0004497	AEN_06780	430498.S8BQ13	0	1214.9	Ascomycota			2CUZM@1,2RPXF@2759,39VIG@33154,3NU1S@4751,3QQHM@4890	F-box domain containing protein
OG0004497	AFL_03135	13349.G1X1I8	0	1897.9	Ascomycota			2CUZM@1,2RPXF@2759,39VIG@33154,3NU1S@4751,3QQHM@4890	F-box domain containing protein
OG0004497	Acon06521	13349.G1X1I8	0	2006.5	Ascomycota			2CUZM@1,2RPXF@2759,39VIG@33154,3NU1S@4751,3QQHM@4890	F-box domain containing protein
OG0004497	Airi06186	13349.G1X1I8	0	1442.9	Ascomycota			2CUZM@1,2RPXF@2759,39VIG@33154,3NU1S@4751,3QQHM@4890	F-box domain containing protein
OG0004497	Amus10284	13349.G1X1I8	0	1807.7	Ascomycota			2CUZM@1,2RPXF@2759,39VIG@33154,3NU1S@4751,3QQHM@4890	F-box domain containing protein
OG0004497	Aoli05772	13349.G1X1I8	0	2565	Ascomycota			2CUZM@1,2RPXF@2759,39VIG@33154,3NU1S@4751,3QQHM@4890	F-box domain containing protein
OG0004497	Apse05637	13349.G1X1I8	0	1916.4	Ascomycota			2CUZM@1,2RPXF@2759,39VIG@33154,3NU1S@4751,3QQHM@4890	F-box domain containing protein
OG0004497	Asin05437	13349.G1X1I8	0	1598.9	Ascomycota			2CUZM@1,2RPXF@2759,39VIG@33154,3NU1S@4751,3QQHM@4890	F-box domain containing protein
OG0004497	Asph05587	13349.G1X1I8	0	1437.6	Ascomycota			2CUZM@1,2RPXF@2759,39VIG@33154,3NU1S@4751,3QQHM@4890	F-box domain containing protein
OG0004497	Aver08706	13349.G1X1I8	0	1624.8	Ascomycota			2CUZM@1,2RPXF@2759,39VIG@33154,3NU1S@4751,3QQHM@4890	F-box domain containing protein
OG0004497	DCYL_07681	430498.S8BQ13	0	1082.4	Ascomycota			2CUZM@1,2RPXF@2759,39VIG@33154,3NU1S@4751,3QQHM@4890	F-box domain containing protein
OG0004497	Dbro08244	430498.S8BQ13	0	1152.1	Ascomycota			2CUZM@1,2RPXF@2759,39VIG@33154,3NU1S@4751,3QQHM@4890	F-box domain containing protein
OG0004497	Dcio108089	430498.S8BQ13	0	1340.9	Ascomycota			2CUZM@1,2RPXF@2759,39VIG@33154,3NU1S@4751,3QQHM@4890	F-box domain containing protein
OG0004497	Dcio208129	430498.S8BQ13	0	1388.2	Ascomycota			2CUZM@1,2RPXF@2759,39VIG@33154,3NU1S@4751,3QQHM@4890	F-box domain containing protein
OG0004497	Dcio302958	430498.S8BQ13	0	1349.3	Ascomycota			2CUZM@1,2RPXF@2759,39VIG@33154,3NU1S@4751,3QQHM@4890	F-box domain containing protein
OG0004497	Dcoe08800	430498.S8BQ13	0	1075.1	Ascomycota			2CUZM@1,2RPXF@2759,39VIG@33154,3NU1S@4751,3QQHM@4890	F-box domain containing protein
OG0004497	Ddac06609	430498.S8BQ13	0	1208.4	Ascomycota			2CUZM@1,2RPXF@2759,39VIG@33154,3NU1S@4751,3QQHM@4890	F-box domain containing protein
OG0004497	Ddre07765	430498.S8BQ13	0	1292.3	Ascomycota			2CUZM@1,2RPXF@2759,39VIG@33154,3NU1S@4751,3QQHM@4890	F-box domain containing protein
OG0004497	Dhap02413	430498.S8BQ13	0	2329.3	Ascomycota			2CUZM@1,2RPXF@2759,39VIG@33154,3NU1S@4751,3QQHM@4890	F-box domain containing protein
OG0004497	Dlep02604	430498.S8BQ13	0	1371.3	Ascomycota			2CUZM@1,2RPXF@2759,39VIG@33154,3NU1S@4751,3QQHM@4890	F-box domain containing protein
OG0004497	Dpar06593	430498.S8BQ13	0	1276.2	Ascomycota			2CUZM@1,2RPXF@2759,39VIG@33154,3NU1S@4751,3QQHM@4890	F-box domain containing protein
OG0004497	Dque09030	430498.S8BQ13	0	1358.2	Ascomycota			2CUZM@1,2RPXF@2759,39VIG@33154,3NU1S@4751,3QQHM@4890	F-box domain containing protein
OG0004497	Dste01637	430498.S8BQ13	9.9e-303	1047	Ascomycota			2CUZM@1,2RPXF@2759,39VIG@33154,3NU1S@4751,3QQHM@4890	F-box domain containing protein
OG0004497	Dtib08524	430498.S8BQ13	0	1390.9	Ascomycota			2CUZM@1,2RPXF@2759,39VIG@33154,3NU1S@4751,3QQHM@4890	F-box domain containing protein

## Sheet: Supplementary Table S5
Supplementary Table S4: Top 50 GO Enrichment (Cellular Component) of "unclassified" type genes with significant positive selection
ID	GO ID	Description	num	pvalue	per	ratio
1	GO:0005665	DNA-directed RNA polymerase II, core complex	24	8.22662e-44	28.916	0.24
2	GO:0016591	DNA-directed RNA polymerase II, holoenzyme	24	8.13344e-28	28.916	0.056
3	GO:0055029	nuclear DNA-directed RNA polymerase complex	24	1.39553e-25	28.916	0.045
4	GO:0000428	DNA-directed RNA polymerase complex	24	1.74292e-25	28.916	0.045
5	GO:0061695	transferase complex, transferring phosphorus-containing groups	27	7.19406e-25	32.53	0.032
6	GO:0030880	RNA polymerase complex	24	1.62098e-24	28.916	0.041
7	GO:0005634	nucleus	59	1.88112e-15	71.084	0.005
8	GO:1990234	transferase complex	27	6.8266e-15	32.53	0.013
9	GO:0043227	membrane-bounded organelle	72	1.34871e-14	86.747	0.004
10	GO:0044215	other organism	15	2.92409e-14	18.072	0.033
11	GO:0044216	other organism cell	15	2.92409e-14	18.072	0.033
12	GO:0044217	other organism part	15	2.92409e-14	18.072	0.033
13	GO:0044451	nucleoplasm part	24	7.37632e-14	28.916	0.014
14	GO:0005654	nucleoplasm	24	4.22545e-13	28.916	0.013
15	GO:0018995	host	14	5.59344e-13	16.867	0.031
16	GO:0033643	host cell part	14	5.59344e-13	16.867	0.031
17	GO:0033646	host intracellular part	14	5.59344e-13	16.867	0.031
18	GO:0033647	host intracellular organelle	14	5.59344e-13	16.867	0.031
19	GO:0033648	host intracellular membrane-bounded organelle	14	5.59344e-13	16.867	0.031
20	GO:0042025	host cell nucleus	14	5.59344e-13	16.867	0.031
21	GO:0043656	intracellular region of host	14	5.59344e-13	16.867	0.031
22	GO:0043657	host cell	14	5.59344e-13	16.867	0.031
23	GO:0043231	intracellular membrane-bounded organelle	69	3.58883e-12	83.133	0.004
24	GO:1902494	catalytic complex	27	6.84208e-10	32.53	0.008
25	GO:0043226	organelle	72	3.00225e-09	86.747	0.003
26	GO:0005623	cell	80	6.15091e-09	96.386	0.003
27	GO:0044464	cell part	80	6.15091e-09	96.386	0.003
28	GO:0044424	intracellular part	78	7.52316e-08	93.976	0.003
29	GO:0005622	intracellular	78	8.12243e-08	93.976	0.003
30	GO:0043229	intracellular organelle	69	2.40077e-07	83.133	0.003
31	GO:0031981	nuclear lumen	24	1.51152e-06	28.916	0.006
32	GO:0034045	pre-autophagosomal structure membrane	3	1.3089e-05	3.614	0.136
33	GO:0043233	organelle lumen	24	3.62331e-05	28.916	0.005
34	GO:0070013	intracellular organelle lumen	24	3.62331e-05	28.916	0.005
35	GO:0031974	membrane-enclosed lumen	24	3.86223e-05	28.916	0.005
36	GO:1990316	ATG1/ULK1 kinase complex	3	6.4565e-05	3.614	0.081
37	GO:0044428	nuclear part	24	0.000285059	28.916	0.004
38	GO:0000407	pre-autophagosomal structure	3	0.000616932	3.614	0.038
39	GO:0001772	immunological synapse	1	0.00208553	1.205	1
40	GO:0030667	secretory granule membrane	1	0.00208553	1.205	1
41	GO:0070820	tertiary granule	1	0.00208553	1.205	1
42	GO:0101003	ficolin-1-rich granule membrane	1	0.00208553	1.205	1
43	GO:0071944	cell periphery	12	0.00233348	14.458	0.005
44	GO:1902554	serine/threonine protein kinase complex	3	0.0045505	3.614	0.019
45	GO:1902911	protein kinase complex	3	0.00641331	3.614	0.017
46	GO:0097386	glial cell projection	1	0.0103848	1.205	0.2
47	GO:0010494	cytoplasmic stress granule	3	0.0139668	3.614	0.013
48	GO:0101002	ficolin-1-rich granule	1	0.0145088	1.205	0.143
49	GO:0030141	secretory granule	1	0.0165644	1.205	0.125
50	GO:0035770	ribonucleoprotein granule	3	0.0290531	3.614	0.009

## Sheet: Supplementary Table S6
Supplementary Table S6: Annotation result of "unclassified" type genes with significant positive selection
OG_id	gene_id	seed_eggNOG_ortholog	seed_ortholog_evalue	seed_ortholog_score	best_tax_level	Preferred_name	GOs	eggNOG OGs	eggNOG free text desc
OG0002894	AEN_01377	430498.S8AJJ6	2.4e-149	535.4	Ascomycota			2EK8P@1,2RIW9@2759,38NK5@33154,3PQG7@4751,3R0RY@4890
OG0002894	AFL_08209	13349.G1X944	0	1103.2	Ascomycota			2EK8P@1,2RIW9@2759,38NK5@33154,3PQG7@4751,3R0RY@4890
OG0002894	Acon06163	13349.G1X944	0	1095.1	Ascomycota			2EK8P@1,2RIW9@2759,38NK5@33154,3PQG7@4751,3R0RY@4890
OG0002894	Airi08799	13349.G1X944	3.9e-303	1047	Ascomycota			2EK8P@1,2RIW9@2759,38NK5@33154,3PQG7@4751,3R0RY@4890
OG0002894	Amus03108	13349.G1X944	2.8e-309	1067.4	Ascomycota			2EK8P@1,2RIW9@2759,38NK5@33154,3PQG7@4751,3R0RY@4890
OG0002894	Aoli02754	13349.G1X944	0	1216.8	Ascomycota			2EK8P@1,2RIW9@2759,38NK5@33154,3PQG7@4751,3R0RY@4890
OG0002894	Apse03412	13349.G1X944	0	1098.6	Ascomycota			2EK8P@1,2RIW9@2759,38NK5@33154,3PQG7@4751,3R0RY@4890
OG0002894	Asin03697	13349.G1X944	1.1e-283	982.6	Ascomycota			2EK8P@1,2RIW9@2759,38NK5@33154,3PQG7@4751,3R0RY@4890
OG0002894	Asph09534	13349.G1X944	3.2e-297	1027.7	Ascomycota			2EK8P@1,2RIW9@2759,38NK5@33154,3PQG7@4751,3R0RY@4890
OG0002894	Aver07694	13349.G1X944	1e-303	1048.9	Ascomycota			2EK8P@1,2RIW9@2759,38NK5@33154,3PQG7@4751,3R0RY@4890
OG0002894	DCYL_04887	13349.G1X944	1.1e-72	280	Ascomycota			2EK8P@1,2RIW9@2759,38NK5@33154,3PQG7@4751,3R0RY@4890
OG0002894	Dbro02838	430498.S8AJJ6	3.9e-231	807.7	Ascomycota			2EK8P@1,2RIW9@2759,38NK5@33154,3PQG7@4751,3R0RY@4890
OG0002894	Dcio101095	430498.S8AJJ6	3.8e-282	977.2	Ascomycota			2EK8P@1,2RIW9@2759,38NK5@33154,3PQG7@4751,3R0RY@4890
OG0002894	Dcio200183	430498.S8AJJ6	6.1e-280	969.9	Ascomycota			2EK8P@1,2RIW9@2759,38NK5@33154,3PQG7@4751,3R0RY@4890
OG0002894	Dcio300060	430498.S8AJJ6	3.2e-281	974.2	Ascomycota			2EK8P@1,2RIW9@2759,38NK5@33154,3PQG7@4751,3R0RY@4890
OG0002894	Dcoe05752	430498.S8AJJ6	4.3e-236	824.3	Ascomycota			2EK8P@1,2RIW9@2759,38NK5@33154,3PQG7@4751,3R0RY@4890
OG0002894	Ddac01638	430498.S8AJJ6	6.7e-231	807	Ascomycota			2EK8P@1,2RIW9@2759,38NK5@33154,3PQG7@4751,3R0RY@4890
OG0002894	Ddre02409	430498.S8AJJ6	3.8e-298	1030.4	Ascomycota			2EK8P@1,2RIW9@2759,38NK5@33154,3PQG7@4751,3R0RY@4890
OG0002894	Dhap02285	430498.S8AJJ6	0	1303.1	Ascomycota			2EK8P@1,2RIW9@2759,38NK5@33154,3PQG7@4751,3R0RY@4890
OG0002894	Dlep09121	430498.S8AJJ6	2.7e-251	874.8	Ascomycota			2EK8P@1,2RIW9@2759,38NK5@33154,3PQG7@4751,3R0RY@4890
OG0002894	Dpar02754	430498.S8AJJ6	7.3e-294	1016.1	Ascomycota			2EK8P@1,2RIW9@2759,38NK5@33154,3PQG7@4751,3R0RY@4890
OG0002894	Dque01414	430498.S8AJJ6	3.8e-298	1030.4	Ascomycota			2EK8P@1,2RIW9@2759,38NK5@33154,3PQG7@4751,3R0RY@4890
OG0002894	Dste05668	430498.S8AJJ6	5.6e-228	797.3	Ascomycota			2EK8P@1,2RIW9@2759,38NK5@33154,3PQG7@4751,3R0RY@4890
OG0002894	Dtib03597	430498.S8AJJ6	7.8e-299	1032.7	Ascomycota			2EK8P@1,2RIW9@2759,38NK5@33154,3PQG7@4751,3R0RY@4890
OG0002952	AEN_01596	430498.S8BZK1	1.4e-99	369.8	Ascomycota			2AKTQ@1,2RZA9@2759,39TKG@33154,3P08X@4751,3QPZV@4890	RING finger domain protein
OG0002952	AFL_09170	13349.G1X6Z9	3.1e-116	424.9	Ascomycota			2AKTQ@1,2RZA9@2759,39TKG@33154,3P08X@4751,3QPZV@4890	RING finger domain protein
OG0002952	Acon01597	13349.G1X6Z9	2.5e-121	441.8	Ascomycota			2AKTQ@1,2RZA9@2759,39TKG@33154,3P08X@4751,3QPZV@4890	RING finger domain protein
OG0002952	Airi00718	13349.G1X6Z9	9e-90	337	Ascomycota			2AKTQ@1,2RZA9@2759,39TKG@33154,3P08X@4751,3QPZV@4890	RING finger domain protein
OG0002952	Amus00606	13349.G1X6Z9	2.1e-93	349	Ascomycota			2AKTQ@1,2RZA9@2759,39TKG@33154,3P08X@4751,3QPZV@4890	RING finger domain protein
OG0002952	Aoli00615	13349.G1X6Z9	3.4e-158	564.3	Ascomycota			2AKTQ@1,2RZA9@2759,39TKG@33154,3P08X@4751,3QPZV@4890	RING finger domain protein
OG0002952	Apse02929	13349.G1X6Z9	8.6e-94	350.1	Ascomycota			2AKTQ@1,2RZA9@2759,39TKG@33154,3P08X@4751,3QPZV@4890	RING finger domain protein
OG0002952	Asin00479	13349.G1X6Z9	3.3e-105	388.3	Ascomycota			2AKTQ@1,2RZA9@2759,39TKG@33154,3P08X@4751,3QPZV@4890	RING finger domain protein
OG0002952	Asph00992	13349.G1X6Z9	1.9e-103	382.5	Ascomycota			2AKTQ@1,2RZA9@2759,39TKG@33154,3P08X@4751,3QPZV@4890	RING finger domain protein
OG0002952	Aver03197	13349.G1X6Z9	1.6e-59	236.5	Ascomycota			2AKTQ@1,2RZA9@2759,39TKG@33154,3P08X@4751,3QPZV@4890	RING finger domain protein
OG0002952	DCYL_09656	430498.S8BZK1	8.8e-76	290.4	Ascomycota			2AKTQ@1,2RZA9@2759,39TKG@33154,3P08X@4751,3QPZV@4890	RING finger domain protein
OG0002952	Dbro04252	430498.S8BZK1	1.3e-93	349.7	Ascomycota			2AKTQ@1,2RZA9@2759,39TKG@33154,3P08X@4751,3QPZV@4890	RING finger domain protein
OG0002952	Dcio100889	430498.S8BZK1	1.1e-98	366.7	Ascomycota			2AKTQ@1,2RZA9@2759,39TKG@33154,3P08X@4751,3QPZV@4890	RING finger domain protein
OG0002952	Dcio200385	430498.S8BZK1	7.7e-97	360.5	Ascomycota			2AKTQ@1,2RZA9@2759,39TKG@33154,3P08X@4751,3QPZV@4890	RING finger domain protein
OG0002952	Dcio300268	430498.S8BZK1	1.1e-98	366.7	Ascomycota			2AKTQ@1,2RZA9@2759,39TKG@33154,3P08X@4751,3QPZV@4890	RING finger domain protein
OG0002952	Dcoe06249	430498.S8BZK1	1.6e-87	329.7	Ascomycota			2AKTQ@1,2RZA9@2759,39TKG@33154,3P08X@4751,3QPZV@4890	RING finger domain protein
OG0002952	Ddac02291	430498.S8BZK1	2.7e-85	322.4	Ascomycota			2AKTQ@1,2RZA9@2759,39TKG@33154,3P08X@4751,3QPZV@4890	RING finger domain protein
OG0002952	Ddre03017	430498.S8BZK1	5e-97	361.3	Ascomycota			2AKTQ@1,2RZA9@2759,39TKG@33154,3P08X@4751,3QPZV@4890	RING finger domain protein
OG0002952	Dhap06158	430498.S8BZK1	5.3e-138	497.3	Ascomycota			2AKTQ@1,2RZA9@2759,39TKG@33154,3P08X@4751,3QPZV@4890	RING finger domain protein
OG0002952	Dlep03219	430498.S8BZK1	4.6e-92	344.7	Ascomycota			2AKTQ@1,2RZA9@2759,39TKG@33154,3P08X@4751,3QPZV@4890	RING finger domain protein
OG0002952	Dpar00869	430498.S8BZK1	3.2e-97	361.7	Ascomycota			2AKTQ@1,2RZA9@2759,39TKG@33154,3P08X@4751,3QPZV@4890	RING finger domain protein
OG0002952	Dque00390	430498.S8BZK1	9.2e-39	166.8	Ascomycota			2AKTQ@1,2RZA9@2759,39TKG@33154,3P08X@4751,3QPZV@4890	RING finger domain protein
OG0002952	Dste02773	430498.S8BZK1	8.9e-59	233.8	Ascomycota			2AKTQ@1,2RZA9@2759,39TKG@33154,3P08X@4751,3QPZV@4890	RING finger domain protein
OG0002952	Dtib00891	430498.S8BZK1	1.3e-85	323.2	Ascomycota			2AKTQ@1,2RZA9@2759,39TKG@33154,3P08X@4751,3QPZV@4890	RING finger domain protein
OG0002528	AEN_00185	430498.S8C080	4.3e-145	521.5	Ascomycota		GO:0003674,GO:0003824,GO:0004721,GO:0004741,GO:0006091,GO:0006464,GO:0006470,GO:0006793,GO:0006796,GO:0006807,GO:0008150,GO:0008152,GO:0009987,GO:0016311,GO:0016787,GO:0016788,GO:0016791,GO:0019538,GO:0036211,GO:0042578,GO:0043170,GO:0043412,GO:0044237,GO:0044238,GO:0044260,GO:0044267,GO:0071704,GO:0140096,GO:1901564	38DH4@33154,3NXCM@4751,3QJN4@4890,COG0631@1,KOG0700@2759	phosphatase
OG0002528	AFL_07544	13349.G1XB65	4.3e-184	651	Ascomycota		GO:0003674,GO:0003824,GO:0004721,GO:0004741,GO:0006091,GO:0006464,GO:0006470,GO:0006793,GO:0006796,GO:0006807,GO:0008150,GO:0008152,GO:0009987,GO:0016311,GO:0016787,GO:0016788,GO:0016791,GO:0019538,GO:0036211,GO:0042578,GO:0043170,GO:0043412,GO:0044237,GO:0044238,GO:0044260,GO:0044267,GO:0071704,GO:0140096,GO:1901564	38DH4@33154,3NXCM@4751,3QJN4@4890,COG0631@1,KOG0700@2759	phosphatase
OG0002528	Acon04645	13349.G1XB65	6.7e-193	680.2	Ascomycota		GO:0003674,GO:0003824,GO:0004721,GO:0004741,GO:0006091,GO:0006464,GO:0006470,GO:0006793,GO:0006796,GO:0006807,GO:0008150,GO:0008152,GO:0009987,GO:0016311,GO:0016787,GO:0016788,GO:0016791,GO:0019538,GO:0036211,GO:0042578,GO:0043170,GO:0043412,GO:0044237,GO:0044238,GO:0044260,GO:0044267,GO:0071704,GO:0140096,GO:1901564	38DH4@33154,3NXCM@4751,3QJN4@4890,COG0631@1,KOG0700@2759	phosphatase
OG0002528	Airi03635	13349.G1XB65	4.2e-163	581.3	Ascomycota		GO:0003674,GO:0003824,GO:0004721,GO:0004741,GO:0006091,GO:0006464,GO:0006470,GO:0006793,GO:0006796,GO:0006807,GO:0008150,GO:0008152,GO:0009987,GO:0016311,GO:0016787,GO:0016788,GO:0016791,GO:0019538,GO:0036211,GO:0042578,GO:0043170,GO:0043412,GO:0044237,GO:0044238,GO:0044260,GO:0044267,GO:0071704,GO:0140096,GO:1901564	38DH4@33154,3NXCM@4751,3QJN4@4890,COG0631@1,KOG0700@2759	phosphatase
OG0002528	Amus06435	13349.G1XB65	4.7e-116	424.5	Ascomycota		GO:0003674,GO:0003824,GO:0004721,GO:0004741,GO:0006091,GO:0006464,GO:0006470,GO:0006793,GO:0006796,GO:0006807,GO:0008150,GO:0008152,GO:0009987,GO:0016311,GO:0016787,GO:0016788,GO:0016791,GO:0019538,GO:0036211,GO:0042578,GO:0043170,GO:0043412,GO:0044237,GO:0044238,GO:0044260,GO:0044267,GO:0071704,GO:0140096,GO:1901564	38DH4@33154,3NXCM@4751,3QJN4@4890,COG0631@1,KOG0700@2759	phosphatase
OG0002528	Aoli04676	13349.G1XB65	4.5e-226	790.4	Ascomycota		GO:0003674,GO:0003824,GO:0004721,GO:0004741,GO:0006091,GO:0006464,GO:0006470,GO:0006793,GO:0006796,GO:0006807,GO:0008150,GO:0008152,GO:0009987,GO:0016311,GO:0016787,GO:0016788,GO:0016791,GO:0019538,GO:0036211,GO:0042578,GO:0043170,GO:0043412,GO:0044237,GO:0044238,GO:0044260,GO:0044267,GO:0071704,GO:0140096,GO:1901564	38DH4@33154,3NXCM@4751,3QJN4@4890,COG0631@1,KOG0700@2759	phosphatase
OG0002528	Apse05386	13349.G1XB65	1.7e-182	645.6	Ascomycota		GO:0003674,GO:0003824,GO:0004721,GO:0004741,GO:0006091,GO:0006464,GO:0006470,GO:0006793,GO:0006796,GO:0006807,GO:0008150,GO:0008152,GO:0009987,GO:0016311,GO:0016787,GO:0016788,GO:0016791,GO:0019538,GO:0036211,GO:0042578,GO:0043170,GO:0043412,GO:0044237,GO:0044238,GO:0044260,GO:0044267,GO:0071704,GO:0140096,GO:1901564	38DH4@33154,3NXCM@4751,3QJN4@4890,COG0631@1,KOG0700@2759	phosphatase
OG0002528	Asin07870	13349.G1XB65	4.6e-164	584.3	Ascomycota		GO:0003674,GO:0003824,GO:0004721,GO:0004741,GO:0006091,GO:0006464,GO:0006470,GO:0006793,GO:0006796,GO:0006807,GO:0008150,GO:0008152,GO:0009987,GO:0016311,GO:0016787,GO:0016788,GO:0016791,GO:0019538,GO:0036211,GO:0042578,GO:0043170,GO:0043412,GO:0044237,GO:0044238,GO:0044260,GO:0044267,GO:0071704,GO:0140096,GO:1901564	38DH4@33154,3NXCM@4751,3QJN4@4890,COG0631@1,KOG0700@2759	phosphatase
OG0002528	Asph06238	13349.G1XB65	1e-166	593.2	Ascomycota		GO:0003674,GO:0003824,GO:0004721,GO:0004741,GO:0006091,GO:0006464,GO:0006470,GO:0006793,GO:0006796,GO:0006807,GO:0008150,GO:0008152,GO:0009987,GO:0016311,GO:0016787,GO:0016788,GO:0016791,GO:0019538,GO:0036211,GO:0042578,GO:0043170,GO:0043412,GO:0044237,GO:0044238,GO:0044260,GO:0044267,GO:0071704,GO:0140096,GO:1901564	38DH4@33154,3NXCM@4751,3QJN4@4890,COG0631@1,KOG0700@2759	phosphatase
OG0002528	Aver01187	13349.G1XB65	1.3e-169	602.8	Ascomycota		GO:0003674,GO:0003824,GO:0004721,GO:0004741,GO:0006091,GO:0006464,GO:0006470,GO:0006793,GO:0006796,GO:0006807,GO:0008150,GO:0008152,GO:0009987,GO:0016311,GO:0016787,GO:0016788,GO:0016791,GO:0019538,GO:0036211,GO:0042578,GO:0043170,GO:0043412,GO:0044237,GO:0044238,GO:0044260,GO:0044267,GO:0071704,GO:0140096,GO:1901564	38DH4@33154,3NXCM@4751,3QJN4@4890,COG0631@1,KOG0700@2759	phosphatase
OG0002528	DCYL_04053	430498.S8C080	7e-120	437.6	Ascomycota		GO:0003674,GO:0003824,GO:0004721,GO:0004741,GO:0006091,GO:0006464,GO:0006470,GO:0006793,GO:0006796,GO:0006807,GO:0008150,GO:0008152,GO:0009987,GO:0016311,GO:0016787,GO:0016788,GO:0016791,GO:0019538,GO:0036211,GO:0042578,GO:0043170,GO:0043412,GO:0044237,GO:0044238,GO:0044260,GO:0044267,GO:0071704,GO:0140096,GO:1901564	38DH4@33154,3NXCM@4751,3QJN4@4890,COG0631@1,KOG0700@2759	phosphatase
OG0002528	Dbro03663	430498.S8C080	5.2e-106	391.7	Ascomycota		GO:0003674,GO:0003824,GO:0004721,GO:0004741,GO:0006091,GO:0006464,GO:0006470,GO:0006793,GO:0006796,GO:0006807,GO:0008150,GO:0008152,GO:0009987,GO:0016311,GO:0016787,GO:0016788,GO:0016791,GO:0019538,GO:0036211,GO:0042578,GO:0043170,GO:0043412,GO:0044237,GO:0044238,GO:0044260,GO:0044267,GO:0071704,GO:0140096,GO:1901564	38DH4@33154,3NXCM@4751,3QJN4@4890,COG0631@1,KOG0700@2759	phosphatase
OG0002528	Dcio108516	430498.S8C080	1.3e-133	483.4	Ascomycota		GO:0003674,GO:0003824,GO:0004721,GO:0004741,GO:0006091,GO:0006464,GO:0006470,GO:0006793,GO:0006796,GO:0006807,GO:0008150,GO:0008152,GO:0009987,GO:0016311,GO:0016787,GO:0016788,GO:0016791,GO:0019538,GO:0036211,GO:0042578,GO:0043170,GO:0043412,GO:0044237,GO:0044238,GO:0044260,GO:0044267,GO:0071704,GO:0140096,GO:1901564	38DH4@33154,3NXCM@4751,3QJN4@4890,COG0631@1,KOG0700@2759	phosphatase
OG0002528	Dcio203848	430498.S8C080	2.5e-132	479.2	Ascomycota		GO:0003674,GO:0003824,GO:0004721,GO:0004741,GO:0006091,GO:0006464,GO:0006470,GO:0006793,GO:0006796,GO:0006807,GO:0008150,GO:0008152,GO:0009987,GO:0016311,GO:0016787,GO:0016788,GO:0016791,GO:0019538,GO:0036211,GO:0042578,GO:0043170,GO:0043412,GO:0044237,GO:0044238,GO:0044260,GO:0044267,GO:0071704,GO:0140096,GO:1901564	38DH4@33154,3NXCM@4751,3QJN4@4890,COG0631@1,KOG0700@2759	phosphatase
OG0002528	Dcio303567	430498.S8C080	1.1e-127	463.8	Ascomycota		GO:0003674,GO:0003824,GO:0004721,GO:0004741,GO:0006091,GO:0006464,GO:0006470,GO:0006793,GO:0006796,GO:0006807,GO:0008150,GO:0008152,GO:0009987,GO:0016311,GO:0016787,GO:0016788,GO:0016791,GO:0019538,GO:0036211,GO:0042578,GO:0043170,GO:0043412,GO:0044237,GO:0044238,GO:0044260,GO:0044267,GO:0071704,GO:0140096,GO:1901564	38DH4@33154,3NXCM@4751,3QJN4@4890,COG0631@1,KOG0700@2759	phosphatase
OG0002528	Dcoe03663	430498.S8C080	2.5e-103	382.9	Ascomycota		GO:0003674,GO:0003824,GO:0004721,GO:0004741,GO:0006091,GO:0006464,GO:0006470,GO:0006793,GO:0006796,GO:0006807,GO:0008150,GO:0008152,GO:0009987,GO:0016311,GO:0016787,GO:0016788,GO:0016791,GO:0019538,GO:0036211,GO:0042578,GO:0043170,GO:0043412,GO:0044237,GO:0044238,GO:0044260,GO:0044267,GO:0071704,GO:0140096,GO:1901564	38DH4@33154,3NXCM@4751,3QJN4@4890,COG0631@1,KOG0700@2759	phosphatase
OG0002528	Ddac02937	430498.S8C080	4.6e-115	421.8	Ascomycota		GO:0003674,GO:0003824,GO:0004721,GO:0004741,GO:0006091,GO:0006464,GO:0006470,GO:0006793,GO:0006796,GO:0006807,GO:0008150,GO:0008152,GO:0009987,GO:0016311,GO:0016787,GO:0016788,GO:0016791,GO:0019538,GO:0036211,GO:0042578,GO:0043170,GO:0043412,GO:0044237,GO:0044238,GO:0044260,GO:0044267,GO:0071704,GO:0140096,GO:1901564	38DH4@33154,3NXCM@4751,3QJN4@4890,COG0631@1,KOG0700@2759	phosphatase
OG0002528	Ddre02589	430498.S8C080	5.3e-13	81.3	Ascomycota		GO:0003674,GO:0003824,GO:0004721,GO:0004741,GO:0006091,GO:0006464,GO:0006470,GO:0006793,GO:0006796,GO:0006807,GO:0008150,GO:0008152,GO:0009987,GO:0016311,GO:0016787,GO:0016788,GO:0016791,GO:0019538,GO:0036211,GO:0042578,GO:0043170,GO:0043412,GO:0044237,GO:0044238,GO:0044260,GO:0044267,GO:0071704,GO:0140096,GO:1901564	38DH4@33154,3NXCM@4751,3QJN4@4890,COG0631@1,KOG0700@2759	phosphatase
OG0002528	Dhap04715	430498.S8C080	5.8e-241	839.7	Ascomycota		GO:0003674,GO:0003824,GO:0004721,GO:0004741,GO:0006091,GO:0006464,GO:0006470,GO:0006793,GO:0006796,GO:0006807,GO:0008150,GO:0008152,GO:0009987,GO:0016311,GO:0016787,GO:0016788,GO:0016791,GO:0019538,GO:0036211,GO:0042578,GO:0043170,GO:0043412,GO:0044237,GO:0044238,GO:0044260,GO:0044267,GO:0071704,GO:0140096,GO:1901564	38DH4@33154,3NXCM@4751,3QJN4@4890,COG0631@1,KOG0700@2759	phosphatase
OG0002528	Dlep06304	430498.S8C080	7.3e-146	523.9	Ascomycota		GO:0003674,GO:0003824,GO:0004721,GO:0004741,GO:0006091,GO:0006464,GO:0006470,GO:0006793,GO:0006796,GO:0006807,GO:0008150,GO:0008152,GO:0009987,GO:0016311,GO:0016787,GO:0016788,GO:0016791,GO:0019538,GO:0036211,GO:0042578,GO:0043170,GO:0043412,GO:0044237,GO:0044238,GO:0044260,GO:0044267,GO:0071704,GO:0140096,GO:1901564	38DH4@33154,3NXCM@4751,3QJN4@4890,COG0631@1,KOG0700@2759	phosphatase
OG0002528	Dpar06854	430498.S8C080	4.1e-139	501.5	Ascomycota		GO:0003674,GO:0003824,GO:0004721,GO:0004741,GO:0006091,GO:0006464,GO:0006470,GO:0006793,GO:0006796,GO:0006807,GO:0008150,GO:0008152,GO:0009987,GO:0016311,GO:0016787,GO:0016788,GO:0016791,GO:0019538,GO:0036211,GO:0042578,GO:0043170,GO:0043412,GO:0044237,GO:0044238,GO:0044260,GO:0044267,GO:0071704,GO:0140096,GO:1901564	38DH4@33154,3NXCM@4751,3QJN4@4890,COG0631@1,KOG0700@2759	phosphatase
OG0002528	Dque05512	430498.S8C080	2.3e-150	538.9	Ascomycota		GO:0003674,GO:0003824,GO:0004721,GO:0004741,GO:0006091,GO:0006464,GO:0006470,GO:0006793,GO:0006796,GO:0006807,GO:0008150,GO:0008152,GO:0009987,GO:0016311,GO:0016787,GO:0016788,GO:0016791,GO:0019538,GO:0036211,GO:0042578,GO:0043170,GO:0043412,GO:0044237,GO:0044238,GO:0044260,GO:0044267,GO:0071704,GO:0140096,GO:1901564	38DH4@33154,3NXCM@4751,3QJN4@4890,COG0631@1,KOG0700@2759	phosphatase
OG0002528	Dste05349	430498.S8C080	1.7e-108	399.8	Ascomycota		GO:0003674,GO:0003824,GO:0004721,GO:0004741,GO:0006091,GO:0006464,GO:0006470,GO:0006793,GO:0006796,GO:0006807,GO:0008150,GO:0008152,GO:0009987,GO:0016311,GO:0016787,GO:0016788,GO:0016791,GO:0019538,GO:0036211,GO:0042578,GO:0043170,GO:0043412,GO:0044237,GO:0044238,GO:0044260,GO:0044267,GO:0071704,GO:0140096,GO:1901564	38DH4@33154,3NXCM@4751,3QJN4@4890,COG0631@1,KOG0700@2759	phosphatase
OG0002528	Dtib04728	430498.S8C080	7.9e-151	540.4	Ascomycota		GO:0003674,GO:0003824,GO:0004721,GO:0004741,GO:0006091,GO:0006464,GO:0006470,GO:0006793,GO:0006796,GO:0006807,GO:0008150,GO:0008152,GO:0009987,GO:0016311,GO:0016787,GO:0016788,GO:0016791,GO:0019538,GO:0036211,GO:0042578,GO:0043170,GO:0043412,GO:0044237,GO:0044238,GO:0044260,GO:0044267,GO:0071704,GO:0140096,GO:1901564	38DH4@33154,3NXCM@4751,3QJN4@4890,COG0631@1,KOG0700@2759	phosphatase
OG0003516	AEN_03462	13349.G1X5H6	2e-10	73.2	Eukaryota			2BZR7@1,2SC34@2759
OG0003516	AFL_08664	13349.G1X5H6	3.2e-65	255.4	Eukaryota			2BZR7@1,2SC34@2759
OG0003516	Acon01089	13349.G1X5H6	2.5e-57	229.2	Eukaryota			2BZR7@1,2SC34@2759
OG0003516	Airi01298	13349.G1X5H6	5.2e-41	174.9	Eukaryota			2BZR7@1,2SC34@2759
OG0003516	Amus00113	13349.G1X5H6	5.9e-51	208	Eukaryota			2BZR7@1,2SC34@2759
OG0003516	Aoli00108	13349.G1X5H6	4.6e-86	324.7	Eukaryota			2BZR7@1,2SC34@2759
OG0003516	Apse02461	13349.G1X5H6	3.2e-65	255.4	Eukaryota			2BZR7@1,2SC34@2759
OG0003516	Asin02185	13349.G1X5H6	7e-52	211.1	Eukaryota			2BZR7@1,2SC34@2759
OG0003516	Asph03117	13349.G1X5H6	5.9e-43	181.4	Eukaryota			2BZR7@1,2SC34@2759
OG0003516	Aver09318	13349.G1X5H6	3.5e-34	152.1	Eukaryota			2BZR7@1,2SC34@2759
OG0003516	DCYL_08421	13349.G1X5H6	2.8e-08	66.2	Eukaryota			2BZR7@1,2SC34@2759
OG0003516	Dcio110451	13349.G1X5H6	3.9e-15	89	Eukaryota			2BZR7@1,2SC34@2759
OG0003516	Dcio210101	13349.G1X5H6	2e-14	86.7	Eukaryota			2BZR7@1,2SC34@2759
OG0003516	Dcio305893	13349.G1X5H6	1.6e-10	73.6	Eukaryota			2BZR7@1,2SC34@2759
OG0003516	Dcoe04897	13349.G1X5H6	1.3e-18	100.5	Eukaryota			2BZR7@1,2SC34@2759
OG0003516	Ddre08329	13349.G1X5H6	7.2e-17	94.7	Eukaryota			2BZR7@1,2SC34@2759
OG0003516	Dhap00181	13349.G1X5H6	5.6e-23	117.1	Eukaryota			2BZR7@1,2SC34@2759
OG0003516	Dlep01673	13349.G1X5H6	1.4e-22	114.4	Eukaryota			2BZR7@1,2SC34@2759
OG0003516	Dpar08150	13349.G1X5H6	2.2e-25	124.4	Eukaryota			2BZR7@1,2SC34@2759
OG0003516	Dque09386	13349.G1X5H6	6.5e-24	118.2	Eukaryota			2BZR7@1,2SC34@2759
OG0003516	Dste07253	13349.G1X5H6	4e-14	85.9	Eukaryota			2BZR7@1,2SC34@2759
OG0003516	Dtib09038	13349.G1X5H6	3.5e-25	122.5	Eukaryota			2BZR7@1,2SC34@2759
OG0002808	AEN_01064	430498.S8BQ85	4.3e-100	371.7	Ascomycota			2D67P@1,2T11E@2759,3ADT2@33154,3P8K1@4751,3QZWW@4890
OG0002808	AFL_04544	13349.G1XF20	2.5e-121	441.8	Ascomycota			2D67P@1,2T11E@2759,3ADT2@33154,3P8K1@4751,3QZWW@4890
OG0002808	Acon07393	13349.G1XF20	3.6e-192	677.6	Ascomycota			2D67P@1,2T11E@2759,3ADT2@33154,3P8K1@4751,3QZWW@4890
OG0002808	Airi00986	13349.G1XF20	1.2e-139	503.1	Ascomycota			2D67P@1,2T11E@2759,3ADT2@33154,3P8K1@4751,3QZWW@4890
OG0002808	Amus02944	13349.G1XF20	6.4e-165	587	Ascomycota			2D67P@1,2T11E@2759,3ADT2@33154,3P8K1@4751,3QZWW@4890
OG0002808	Aoli07520	13349.G1XF20	1.4e-228	798.5	Ascomycota			2D67P@1,2T11E@2759,3ADT2@33154,3P8K1@4751,3QZWW@4890
OG0002808	Apse01150	13349.G1XF20	1.2e-163	582.8	Ascomycota			2D67P@1,2T11E@2759,3ADT2@33154,3P8K1@4751,3QZWW@4890
OG0002808	Asin07141	13349.G1XF20	1.1e-138	499.6	Ascomycota			2D67P@1,2T11E@2759,3ADT2@33154,3P8K1@4751,3QZWW@4890
OG0002808	Asph05136	13349.G1XF20	6.1e-144	518.1	Ascomycota			2D67P@1,2T11E@2759,3ADT2@33154,3P8K1@4751,3QZWW@4890
OG0002808	Aver04103	13349.G1XF20	2.5e-143	515.4	Ascomycota			2D67P@1,2T11E@2759,3ADT2@33154,3P8K1@4751,3QZWW@4890
OG0002808	DCYL_00929	13349.G1XF20	1.9e-100	372.9	Ascomycota			2D67P@1,2T11E@2759,3ADT2@33154,3P8K1@4751,3QZWW@4890
OG0002808	Dbro07447	430498.S8BQ85	3.6e-103	382.1	Ascomycota			2D67P@1,2T11E@2759,3ADT2@33154,3P8K1@4751,3QZWW@4890
OG0002808	Dcio109094	430498.S8BQ85	1.7e-139	503.4	Ascomycota			2D67P@1,2T11E@2759,3ADT2@33154,3P8K1@4751,3QZWW@4890
OG0002808	Dcio203449	430498.S8BQ85	2.6e-122	445.7	Ascomycota			2D67P@1,2T11E@2759,3ADT2@33154,3P8K1@4751,3QZWW@4890
OG0002808	Dcio310845	430498.S8BQ85	1.7e-139	503.4	Ascomycota			2D67P@1,2T11E@2759,3ADT2@33154,3P8K1@4751,3QZWW@4890
OG0002808	Dcoe07081	13349.G1XF20	6.8e-90	337.8	Ascomycota			2D67P@1,2T11E@2759,3ADT2@33154,3P8K1@4751,3QZWW@4890
OG0002808	Ddac08958	13349.G1XF20	3.9e-54	218.4	Ascomycota			2D67P@1,2T11E@2759,3ADT2@33154,3P8K1@4751,3QZWW@4890
OG0002808	Ddre10109	430498.S8BQ85	1.3e-104	386.7	Ascomycota			2D67P@1,2T11E@2759,3ADT2@33154,3P8K1@4751,3QZWW@4890
OG0002808	Dhap06854	430498.S8BQ85	2.7e-310	1070.5	Ascomycota			2D67P@1,2T11E@2759,3ADT2@33154,3P8K1@4751,3QZWW@4890
OG0002808	Dlep09152	430498.S8BQ85	4.1e-127	461.5	Ascomycota			2D67P@1,2T11E@2759,3ADT2@33154,3P8K1@4751,3QZWW@4890
OG0002808	Dpar10280	430498.S8BQ85	4.5e-125	454.5	Ascomycota			2D67P@1,2T11E@2759,3ADT2@33154,3P8K1@4751,3QZWW@4890
OG0002808	Dque05159	430498.S8BQ85	1.2e-73	283.1	Ascomycota			2D67P@1,2T11E@2759,3ADT2@33154,3P8K1@4751,3QZWW@4890
OG0002808	Dste00011	430498.S8BQ85	1e-96	361.3	Ascomycota			2D67P@1,2T11E@2759,3ADT2@33154,3P8K1@4751,3QZWW@4890
OG0002808	Dtib05108	430498.S8BQ85	3.5e-115	421.8	Ascomycota			2D67P@1,2T11E@2759,3ADT2@33154,3P8K1@4751,3QZWW@4890
OG0003452	AEN_03194	430498.S8AN36	3e-201	708.4	Ascomycota			38WZP@33154,3NU6P@4751,3QKXZ@4890,KOG4341@1,KOG4341@2759	F-box domain protein
OG0003452	AFL_08863	13349.G1X634	4.9e-236	823.9	Ascomycota			38WZP@33154,3NU6P@4751,3QKXZ@4890,KOG4341@1,KOG4341@2759	F-box domain protein
OG0003452	Acon01298	13349.G1X634	4.7e-239	833.9	Ascomycota			38WZP@33154,3NU6P@4751,3QKXZ@4890,KOG4341@1,KOG4341@2759	F-box domain protein
OG0003452	Airi01500	13349.G1X634	1.6e-231	808.9	Ascomycota			38WZP@33154,3NU6P@4751,3QKXZ@4890,KOG4341@1,KOG4341@2759	F-box domain protein
OG0003452	Amus00313	13349.G1X634	6.4e-236	823.5	Ascomycota			38WZP@33154,3NU6P@4751,3QKXZ@4890,KOG4341@1,KOG4341@2759	F-box domain protein
OG0003452	Aoli00315	13349.G1X634	4.6e-250	870.5	Ascomycota			38WZP@33154,3NU6P@4751,3QKXZ@4890,KOG4341@1,KOG4341@2759	F-box domain protein
OG0003452	Apse02641	13349.G1X634	9.9e-237	826.2	Ascomycota			38WZP@33154,3NU6P@4751,3QKXZ@4890,KOG4341@1,KOG4341@2759	F-box domain protein
OG0003452	Asin01970	13349.G1X634	4.4e-237	827.4	Ascomycota			38WZP@33154,3NU6P@4751,3QKXZ@4890,KOG4341@1,KOG4341@2759	F-box domain protein
OG0003452	Asph02877	13349.G1X634	6.4e-228	797	Ascomycota			38WZP@33154,3NU6P@4751,3QKXZ@4890,KOG4341@1,KOG4341@2759	F-box domain protein
OG0003452	Aver03504	13349.G1X634	5.9e-230	804.3	Ascomycota			38WZP@33154,3NU6P@4751,3QKXZ@4890,KOG4341@1,KOG4341@2759	F-box domain protein
OG0003452	DCYL_05472	13349.G1X634	4.9e-180	637.9	Ascomycota			38WZP@33154,3NU6P@4751,3QKXZ@4890,KOG4341@1,KOG4341@2759	F-box domain protein
OG0003452	Dbro08032	430498.S8AN36	1.3e-156	560.1	Ascomycota			38WZP@33154,3NU6P@4751,3QKXZ@4890,KOG4341@1,KOG4341@2759	F-box domain protein
OG0003452	Dcio110243	13349.G1X635	5.9e-197	694.9	Ascomycota		GO:0000139,GO:0003674,GO:0005215,GO:0005338,GO:0005459,GO:0005575,GO:0005622,GO:0005623,GO:0005737,GO:0005794,GO:0006810,GO:0006811,GO:0006820,GO:0008150,GO:0012505,GO:0015165,GO:0015711,GO:0015780,GO:0015931,GO:0015932,GO:0016020,GO:0022857,GO:0031090,GO:0031984,GO:0034220,GO:0043226,GO:0043227,GO:0043229,GO:0043231,GO:0044422,GO:0044424,GO:0044431,GO:0044444,GO:0044446,GO:0044464,GO:0051179,GO:…	38ED4@33154,3NV5U@4751,3QRE8@4890,COG0697@1,KOG3912@2759	integral membrane protein
OG0003452	Dcio210917	13349.G1X634	1.1e-187	663.3	Ascomycota			38WZP@33154,3NU6P@4751,3QKXZ@4890,KOG4341@1,KOG4341@2759	F-box domain protein
OG0003452	Dcio310165	13349.G1X634	9.7e-171	607.1	Ascomycota			38WZP@33154,3NU6P@4751,3QKXZ@4890,KOG4341@1,KOG4341@2759	F-box domain protein
OG0003452	Dcoe09275	13349.G1X634	1.5e-178	632.9	Ascomycota			38WZP@33154,3NU6P@4751,3QKXZ@4890,KOG4341@1,KOG4341@2759	F-box domain protein
OG0003452	Ddac08390	430498.S8AN36	4.2e-171	608.2	Ascomycota			38WZP@33154,3NU6P@4751,3QKXZ@4890,KOG4341@1,KOG4341@2759	F-box domain protein
OG0003452	Ddre09042	430498.S8AN36	6.4e-204	717.2	Ascomycota			38WZP@33154,3NU6P@4751,3QKXZ@4890,KOG4341@1,KOG4341@2759	F-box domain protein
OG0003452	Dhap08222	430498.S8AN36	4.1e-243	847.4	Ascomycota			38WZP@33154,3NU6P@4751,3QKXZ@4890,KOG4341@1,KOG4341@2759	F-box domain protein
OG0003452	Dlep09462	430498.S8AN36	1.6e-207	729.9	Ascomycota			38WZP@33154,3NU6P@4751,3QKXZ@4890,KOG4341@1,KOG4341@2759	F-box domain protein
OG0003452	Dpar09975	430498.S8C9B1	1.1e-184	654.1	Ascomycota		GO:0000139,GO:0003674,GO:0005215,GO:0005338,GO:0005459,GO:0005575,GO:0005622,GO:0005623,GO:0005737,GO:0005794,GO:0006810,GO:0006811,GO:0006820,GO:0008150,GO:0012505,GO:0015165,GO:0015711,GO:0015780,GO:0015931,GO:0015932,GO:0016020,GO:0022857,GO:0031090,GO:0031984,GO:0034220,GO:0043226,GO:0043227,GO:0043229,GO:0043231,GO:0044422,GO:0044424,GO:0044431,GO:0044444,GO:0044446,GO:0044464,GO:0051179,GO:…	38ED4@33154,3NV5U@4751,3QRE8@4890,COG0697@1,KOG3912@2759	integral membrane protein
OG0003452	Dque02614	430498.S8AN36	4.2e-179	634.8	Ascomycota			38WZP@33154,3NU6P@4751,3QKXZ@4890,KOG4341@1,KOG4341@2759	F-box domain protein
OG0003452	Dste02383	13349.G1X634	2.4e-161	575.9	Ascomycota			38WZP@33154,3NU6P@4751,3QKXZ@4890,KOG4341@1,KOG4341@2759	F-box domain protein
OG0003452	Dtib10090	430498.S8C9B1	1.3e-188	667.2	Ascomycota		GO:0000139,GO:0003674,GO:0005215,GO:0005338,GO:0005459,GO:0005575,GO:0005622,GO:0005623,GO:0005737,GO:0005794,GO:0006810,GO:0006811,GO:0006820,GO:0008150,GO:0012505,GO:0015165,GO:0015711,GO:0015780,GO:0015931,GO:0015932,GO:0016020,GO:0022857,GO:0031090,GO:0031984,GO:0034220,GO:0043226,GO:0043227,GO:0043229,GO:0043231,GO:0044422,GO:0044424,GO:0044431,GO:0044444,GO:0044446,GO:0044464,GO:0051179,GO:…	38ED4@33154,3NV5U@4751,3QRE8@4890,COG0697@1,KOG3912@2759	integral membrane protein
OG0003385	AEN_02990	430498.S8AI09	3e-233	814.7	Ascomycota	wc2	GO:0000976,GO:0000977,GO:0000981,GO:0001012,GO:0001067,GO:0001085,GO:0001228,GO:0003674,GO:0003676,GO:0003677,GO:0003682,GO:0003690,GO:0003700,GO:0005488,GO:0005515,GO:0005575,GO:0005622,GO:0005623,GO:0005634,GO:0005667,GO:0006139,GO:0006351,GO:0006355,GO:0006357,GO:0006366,GO:0006725,GO:0006807,GO:0008134,GO:0008150,GO:0008152,GO:0009058,GO:0009059,GO:0009889,GO:0009891,GO:0009893,GO:0009987,GO:…	39UCT@33154,3NXAH@4751,3QPIA@4890,COG5641@1,KOG1601@2759	palindrome-binding protein
OG0003385	AFL_05462	13349.G1XE58	1.1e-179	636.7	Ascomycota			291WF@1,2R8SQ@2759,39K7D@33154,3Q4KB@4751,3RMUF@4890	PAS fold
OG0003385	Acon02470	13349.G1XE58	2.6e-219	768.5	Ascomycota			291WF@1,2R8SQ@2759,39K7D@33154,3Q4KB@4751,3RMUF@4890	PAS fold
OG0003385	Airi08264	430498.S8AI09	1.6e-188	666.4	Ascomycota	wc2	GO:0000976,GO:0000977,GO:0000981,GO:0001012,GO:0001067,GO:0001085,GO:0001228,GO:0003674,GO:0003676,GO:0003677,GO:0003682,GO:0003690,GO:0003700,GO:0005488,GO:0005515,GO:0005575,GO:0005622,GO:0005623,GO:0005634,GO:0005667,GO:0006139,GO:0006351,GO:0006355,GO:0006357,GO:0006366,GO:0006725,GO:0006807,GO:0008134,GO:0008150,GO:0008152,GO:0009058,GO:0009059,GO:0009889,GO:0009891,GO:0009893,GO:0009987,GO:…	39UCT@33154,3NXAH@4751,3QPIA@4890,COG5641@1,KOG1601@2759	palindrome-binding protein
OG0003385	Amus06840	13349.G1XE58	3.5e-165	588.6	Ascomycota			291WF@1,2R8SQ@2759,39K7D@33154,3Q4KB@4751,3RMUF@4890	PAS fold
OG0003385	Aoli07225	13349.G1XE58	1.7e-245	855.5	Ascomycota			291WF@1,2R8SQ@2759,39K7D@33154,3Q4KB@4751,3RMUF@4890	PAS fold
OG0003385	Apse01988	13349.G1XE58	2.1e-197	695.7	Ascomycota			291WF@1,2R8SQ@2759,39K7D@33154,3Q4KB@4751,3RMUF@4890	PAS fold
OG0003385	Asin06797	430498.S8AI09	1.2e-113	416.4	Ascomycota	wc2	GO:0000976,GO:0000977,GO:0000981,GO:0001012,GO:0001067,GO:0001085,GO:0001228,GO:0003674,GO:0003676,GO:0003677,GO:0003682,GO:0003690,GO:0003700,GO:0005488,GO:0005515,GO:0005575,GO:0005622,GO:0005623,GO:0005634,GO:0005667,GO:0006139,GO:0006351,GO:0006355,GO:0006357,GO:0006366,GO:0006725,GO:0006807,GO:0008134,GO:0008150,GO:0008152,GO:0009058,GO:0009059,GO:0009889,GO:0009891,GO:0009893,GO:0009987,GO:…	39UCT@33154,3NXAH@4751,3QPIA@4890,COG5641@1,KOG1601@2759	palindrome-binding protein
OG0003385	Asph06647	430498.S8AI09	2.6e-195	688.7	Ascomycota	wc2	GO:0000976,GO:0000977,GO:0000981,GO:0001012,GO:0001067,GO:0001085,GO:0001228,GO:0003674,GO:0003676,GO:0003677,GO:0003682,GO:0003690,GO:0003700,GO:0005488,GO:0005515,GO:0005575,GO:0005622,GO:0005623,GO:0005634,GO:0005667,GO:0006139,GO:0006351,GO:0006355,GO:0006357,GO:0006366,GO:0006725,GO:0006807,GO:0008134,GO:0008150,GO:0008152,GO:0009058,GO:0009059,GO:0009889,GO:0009891,GO:0009893,GO:0009987,GO:…	39UCT@33154,3NXAH@4751,3QPIA@4890,COG5641@1,KOG1601@2759	palindrome-binding protein
OG0003385	Aver01729	13349.G1XE58	3e-164	585.5	Ascomycota			291WF@1,2R8SQ@2759,39K7D@33154,3Q4KB@4751,3RMUF@4890	PAS fold
OG0003385	DCYL_08574	430498.S8AI09	9.1e-221	773.1	Ascomycota	wc2	GO:0000976,GO:0000977,GO:0000981,GO:0001012,GO:0001067,GO:0001085,GO:0001228,GO:0003674,GO:0003676,GO:0003677,GO:0003682,GO:0003690,GO:0003700,GO:0005488,GO:0005515,GO:0005575,GO:0005622,GO:0005623,GO:0005634,GO:0005667,GO:0006139,GO:0006351,GO:0006355,GO:0006357,GO:0006366,GO:0006725,GO:0006807,GO:0008134,GO:0008150,GO:0008152,GO:0009058,GO:0009059,GO:0009889,GO:0009891,GO:0009893,GO:0009987,GO:…	39UCT@33154,3NXAH@4751,3QPIA@4890,COG5641@1,KOG1601@2759	palindrome-binding protein
OG0003385	Dbro04616	430498.S8AI09	1.7e-168	599.7	Ascomycota	wc2	GO:0000976,GO:0000977,GO:0000981,GO:0001012,GO:0001067,GO:0001085,GO:0001228,GO:0003674,GO:0003676,GO:0003677,GO:0003682,GO:0003690,GO:0003700,GO:0005488,GO:0005515,GO:0005575,GO:0005622,GO:0005623,GO:0005634,GO:0005667,GO:0006139,GO:0006351,GO:0006355,GO:0006357,GO:0006366,GO:0006725,GO:0006807,GO:0008134,GO:0008150,GO:0008152,GO:0009058,GO:0009059,GO:0009889,GO:0009891,GO:0009893,GO:0009987,GO:…	39UCT@33154,3NXAH@4751,3QPIA@4890,COG5641@1,KOG1601@2759	palindrome-binding protein
OG0003385	Dcio101368	430498.S8AI09	6.8e-193	680.6	Ascomycota	wc2	GO:0000976,GO:0000977,GO:0000981,GO:0001012,GO:0001067,GO:0001085,GO:0001228,GO:0003674,GO:0003676,GO:0003677,GO:0003682,GO:0003690,GO:0003700,GO:0005488,GO:0005515,GO:0005575,GO:0005622,GO:0005623,GO:0005634,GO:0005667,GO:0006139,GO:0006351,GO:0006355,GO:0006357,GO:0006366,GO:0006725,GO:0006807,GO:0008134,GO:0008150,GO:0008152,GO:0009058,GO:0009059,GO:0009889,GO:0009891,GO:0009893,GO:0009987,GO:…	39UCT@33154,3NXAH@4751,3QPIA@4890,COG5641@1,KOG1601@2759	palindrome-binding protein
OG0003385	Dcio207088	430498.S8AI09	1.8e-188	666	Ascomycota	wc2	GO:0000976,GO:0000977,GO:0000981,GO:0001012,GO:0001067,GO:0001085,GO:0001228,GO:0003674,GO:0003676,GO:0003677,GO:0003682,GO:0003690,GO:0003700,GO:0005488,GO:0005515,GO:0005575,GO:0005622,GO:0005623,GO:0005634,GO:0005667,GO:0006139,GO:0006351,GO:0006355,GO:0006357,GO:0006366,GO:0006725,GO:0006807,GO:0008134,GO:0008150,GO:0008152,GO:0009058,GO:0009059,GO:0009889,GO:0009891,GO:0009893,GO:0009987,GO:…	39UCT@33154,3NXAH@4751,3QPIA@4890,COG5641@1,KOG1601@2759	palindrome-binding protein
OG0003385	Dcio311160	430498.S8AI09	6.8e-193	680.6	Ascomycota	wc2	GO:0000976,GO:0000977,GO:0000981,GO:0001012,GO:0001067,GO:0001085,GO:0001228,GO:0003674,GO:0003676,GO:0003677,GO:0003682,GO:0003690,GO:0003700,GO:0005488,GO:0005515,GO:0005575,GO:0005622,GO:0005623,GO:0005634,GO:0005667,GO:0006139,GO:0006351,GO:0006355,GO:0006357,GO:0006366,GO:0006725,GO:0006807,GO:0008134,GO:0008150,GO:0008152,GO:0009058,GO:0009059,GO:0009889,GO:0009891,GO:0009893,GO:0009987,GO:…	39UCT@33154,3NXAH@4751,3QPIA@4890,COG5641@1,KOG1601@2759	palindrome-binding protein
OG0003385	Dcoe08096	430498.S8AI09	5.1e-191	674.5	Ascomycota	wc2	GO:0000976,GO:0000977,GO:0000981,GO:0001012,GO:0001067,GO:0001085,GO:0001228,GO:0003674,GO:0003676,GO:0003677,GO:0003682,GO:0003690,GO:0003700,GO:0005488,GO:0005515,GO:0005575,GO:0005622,GO:0005623,GO:0005634,GO:0005667,GO:0006139,GO:0006351,GO:0006355,GO:0006357,GO:0006366,GO:0006725,GO:0006807,GO:0008134,GO:0008150,GO:0008152,GO:0009058,GO:0009059,GO:0009889,GO:0009891,GO:0009893,GO:0009987,GO:…	39UCT@33154,3NXAH@4751,3QPIA@4890,COG5641@1,KOG1601@2759	palindrome-binding protein
OG0003385	Ddac03528	430498.S8AI09	3.2e-186	658.7	Ascomycota	wc2	GO:0000976,GO:0000977,GO:0000981,GO:0001012,GO:0001067,GO:0001085,GO:0001228,GO:0003674,GO:0003676,GO:0003677,GO:0003682,GO:0003690,GO:0003700,GO:0005488,GO:0005515,GO:0005575,GO:0005622,GO:0005623,GO:0005634,GO:0005667,GO:0006139,GO:0006351,GO:0006355,GO:0006357,GO:0006366,GO:0006725,GO:0006807,GO:0008134,GO:0008150,GO:0008152,GO:0009058,GO:0009059,GO:0009889,GO:0009891,GO:0009893,GO:0009987,GO:…	39UCT@33154,3NXAH@4751,3QPIA@4890,COG5641@1,KOG1601@2759	palindrome-binding protein
OG0003385	Ddre10553	430498.S8AI09	3.5e-250	870.9	Ascomycota	wc2	GO:0000976,GO:0000977,GO:0000981,GO:0001012,GO:0001067,GO:0001085,GO:0001228,GO:0003674,GO:0003676,GO:0003677,GO:0003682,GO:0003690,GO:0003700,GO:0005488,GO:0005515,GO:0005575,GO:0005622,GO:0005623,GO:0005634,GO:0005667,GO:0006139,GO:0006351,GO:0006355,GO:0006357,GO:0006366,GO:0006725,GO:0006807,GO:0008134,GO:0008150,GO:0008152,GO:0009058,GO:0009059,GO:0009889,GO:0009891,GO:0009893,GO:0009987,GO:…	39UCT@33154,3NXAH@4751,3QPIA@4890,COG5641@1,KOG1601@2759	palindrome-binding protein
OG0003385	Dhap07333	430498.S8AI09	0	1176.8	Ascomycota	wc2	GO:0000976,GO:0000977,GO:0000981,GO:0001012,GO:0001067,GO:0001085,GO:0001228,GO:0003674,GO:0003676,GO:0003677,GO:0003682,GO:0003690,GO:0003700,GO:0005488,GO:0005515,GO:0005575,GO:0005622,GO:0005623,GO:0005634,GO:0005667,GO:0006139,GO:0006351,GO:0006355,GO:0006357,GO:0006366,GO:0006725,GO:0006807,GO:0008134,GO:0008150,GO:0008152,GO:0009058,GO:0009059,GO:0009889,GO:0009891,GO:0009893,GO:0009987,GO:…	39UCT@33154,3NXAH@4751,3QPIA@4890,COG5641@1,KOG1601@2759	palindrome-binding protein
OG0003385	Dlep07098	430498.S8AI09	5e-241	840.5	Ascomycota	wc2	GO:0000976,GO:0000977,GO:0000981,GO:0001012,GO:0001067,GO:0001085,GO:0001228,GO:0003674,GO:0003676,GO:0003677,GO:0003682,GO:0003690,GO:0003700,GO:0005488,GO:0005515,GO:0005575,GO:0005622,GO:0005623,GO:0005634,GO:0005667,GO:0006139,GO:0006351,GO:0006355,GO:0006357,GO:0006366,GO:0006725,GO:0006807,GO:0008134,GO:0008150,GO:0008152,GO:0009058,GO:0009059,GO:0009889,GO:0009891,GO:0009893,GO:0009987,GO:…	39UCT@33154,3NXAH@4751,3QPIA@4890,COG5641@1,KOG1601@2759	palindrome-binding protein
OG0003385	Dpar02317	430498.S8AI09	1.1e-235	822.8	Ascomycota	wc2	GO:0000976,GO:0000977,GO:0000981,GO:0001012,GO:0001067,GO:0001085,GO:0001228,GO:0003674,GO:0003676,GO:0003677,GO:0003682,GO:0003690,GO:0003700,GO:0005488,GO:0005515,GO:0005575,GO:0005622,GO:0005623,GO:0005634,GO:0005667,GO:0006139,GO:0006351,GO:0006355,GO:0006357,GO:0006366,GO:0006725,GO:0006807,GO:0008134,GO:0008150,GO:0008152,GO:0009058,GO:0009059,GO:0009889,GO:0009891,GO:0009893,GO:0009987,GO:…	39UCT@33154,3NXAH@4751,3QPIA@4890,COG5641@1,KOG1601@2759	palindrome-binding protein
OG0003385	Dque06156	430498.S8AI09	8.8e-265	919.5	Ascomycota	wc2	GO:0000976,GO:0000977,GO:0000981,GO:0001012,GO:0001067,GO:0001085,GO:0001228,GO:0003674,GO:0003676,GO:0003677,GO:0003682,GO:0003690,GO:0003700,GO:0005488,GO:0005515,GO:0005575,GO:0005622,GO:0005623,GO:0005634,GO:0005667,GO:0006139,GO:0006351,GO:0006355,GO:0006357,GO:0006366,GO:0006725,GO:0006807,GO:0008134,GO:0008150,GO:0008152,GO:0009058,GO:0009059,GO:0009889,GO:0009891,GO:0009893,GO:0009987,GO:…	39UCT@33154,3NXAH@4751,3QPIA@4890,COG5641@1,KOG1601@2759	palindrome-binding protein
OG0003385	Dste02175	430498.S8AI09	6e-152	544.7	Ascomycota	wc2	GO:0000976,GO:0000977,GO:0000981,GO:0001012,GO:0001067,GO:0001085,GO:0001228,GO:0003674,GO:0003676,GO:0003677,GO:0003682,GO:0003690,GO:0003700,GO:0005488,GO:0005515,GO:0005575,GO:0005622,GO:0005623,GO:0005634,GO:0005667,GO:0006139,GO:0006351,GO:0006355,GO:0006357,GO:0006366,GO:0006725,GO:0006807,GO:0008134,GO:0008150,GO:0008152,GO:0009058,GO:0009059,GO:0009889,GO:0009891,GO:0009893,GO:0009987,GO:…	39UCT@33154,3NXAH@4751,3QPIA@4890,COG5641@1,KOG1601@2759	palindrome-binding protein
OG0003385	Dtib05393	430498.S8AI09	7.6e-232	810.1	Ascomycota	wc2	GO:0000976,GO:0000977,GO:0000981,GO:0001012,GO:0001067,GO:0001085,GO:0001228,GO:0003674,GO:0003676,GO:0003677,GO:0003682,GO:0003690,GO:0003700,GO:0005488,GO:0005515,GO:0005575,GO:0005622,GO:0005623,GO:0005634,GO:0005667,GO:0006139,GO:0006351,GO:0006355,GO:0006357,GO:0006366,GO:0006725,GO:0006807,GO:0008134,GO:0008150,GO:0008152,GO:0009058,GO:0009059,GO:0009889,GO:0009891,GO:0009893,GO:0009987,GO:…	39UCT@33154,3NXAH@4751,3QPIA@4890,COG5641@1,KOG1601@2759	palindrome-binding protein
OG0003432	AEN_03111	430498.S8BCS4	0	1436.8	Ascomycota		GO:0005575,GO:0005622,GO:0005623,GO:0005737,GO:0005783,GO:0012505,GO:0043226,GO:0043227,GO:0043229,GO:0043231,GO:0044424,GO:0044444,GO:0044464,GO:0071944	2C6S0@1,2R2RI@2759,38FS9@33154,3NX2C@4751,3QKKM@4890	fibronectin type iii
OG0003432	AFL_05376	13349.G1XRI8	0	1847.8	Ascomycota		GO:0005575,GO:0005622,GO:0005623,GO:0005737,GO:0005783,GO:0012505,GO:0043226,GO:0043227,GO:0043229,GO:0043231,GO:0044424,GO:0044444,GO:0044464,GO:0071944	2C6S0@1,2R2RI@2759,38FS9@33154,3NX2C@4751,3QKKM@4890	fibronectin type iii
OG0003432	Acon03169	13349.G1XRI8	0	1964.5	Ascomycota		GO:0005575,GO:0005622,GO:0005623,GO:0005737,GO:0005783,GO:0012505,GO:0043226,GO:0043227,GO:0043229,GO:0043231,GO:0044424,GO:0044444,GO:0044464,GO:0071944	2C6S0@1,2R2RI@2759,38FS9@33154,3NX2C@4751,3QKKM@4890	fibronectin type iii
OG0003432	Airi08173	13349.G1XRI8	0	1849.7	Ascomycota		GO:0005575,GO:0005622,GO:0005623,GO:0005737,GO:0005783,GO:0012505,GO:0043226,GO:0043227,GO:0043229,GO:0043231,GO:0044424,GO:0044444,GO:0044464,GO:0071944	2C6S0@1,2R2RI@2759,38FS9@33154,3NX2C@4751,3QKKM@4890	fibronectin type iii
OG0003432	Amus06754	13349.G1XRI8	0	1947.9	Ascomycota		GO:0005575,GO:0005622,GO:0005623,GO:0005737,GO:0005783,GO:0012505,GO:0043226,GO:0043227,GO:0043229,GO:0043231,GO:0044424,GO:0044444,GO:0044464,GO:0071944	2C6S0@1,2R2RI@2759,38FS9@33154,3NX2C@4751,3QKKM@4890	fibronectin type iii
OG0003432	Aoli09929	13349.G1XRI8	0	2158.3	Ascomycota		GO:0005575,GO:0005622,GO:0005623,GO:0005737,GO:0005783,GO:0012505,GO:0043226,GO:0043227,GO:0043229,GO:0043231,GO:0044424,GO:0044444,GO:0044464,GO:0071944	2C6S0@1,2R2RI@2759,38FS9@33154,3NX2C@4751,3QKKM@4890	fibronectin type iii
OG0003432	Apse01908	13349.G1XRI8	0	1925.2	Ascomycota		GO:0005575,GO:0005622,GO:0005623,GO:0005737,GO:0005783,GO:0012505,GO:0043226,GO:0043227,GO:0043229,GO:0043231,GO:0044424,GO:0044444,GO:0044464,GO:0071944	2C6S0@1,2R2RI@2759,38FS9@33154,3NX2C@4751,3QKKM@4890	fibronectin type iii
OG0003432	Asin06704	13349.G1XRI8	0	1774.2	Ascomycota		GO:0005575,GO:0005622,GO:0005623,GO:0005737,GO:0005783,GO:0012505,GO:0043226,GO:0043227,GO:0043229,GO:0043231,GO:0044424,GO:0044444,GO:0044464,GO:0071944	2C6S0@1,2R2RI@2759,38FS9@33154,3NX2C@4751,3QKKM@4890	fibronectin type iii
OG0003432	Asph06561	13349.G1XRI8	0	1829.3	Ascomycota		GO:0005575,GO:0005622,GO:0005623,GO:0005737,GO:0005783,GO:0012505,GO:0043226,GO:0043227,GO:0043229,GO:0043231,GO:0044424,GO:0044444,GO:0044464,GO:0071944	2C6S0@1,2R2RI@2759,38FS9@33154,3NX2C@4751,3QKKM@4890	fibronectin type iii
OG0003432	Aver01815	13349.G1XRI8	0	1867	Ascomycota		GO:0005575,GO:0005622,GO:0005623,GO:0005737,GO:0005783,GO:0012505,GO:0043226,GO:0043227,GO:0043229,GO:0043231,GO:0044424,GO:0044444,GO:0044464,GO:0071944	2C6S0@1,2R2RI@2759,38FS9@33154,3NX2C@4751,3QKKM@4890	fibronectin type iii
OG0003432	DCYL_08406	13349.G1XRI8	5e-302	1043.9	Ascomycota		GO:0005575,GO:0005622,GO:0005623,GO:0005737,GO:0005783,GO:0012505,GO:0043226,GO:0043227,GO:0043229,GO:0043231,GO:0044424,GO:0044444,GO:0044464,GO:0071944	2C6S0@1,2R2RI@2759,38FS9@33154,3NX2C@4751,3QKKM@4890	fibronectin type iii
OG0003432	Dbro04735	13349.G1XRI8	0	1333.2	Ascomycota		GO:0005575,GO:0005622,GO:0005623,GO:0005737,GO:0005783,GO:0012505,GO:0043226,GO:0043227,GO:0043229,GO:0043231,GO:0044424,GO:0044444,GO:0044464,GO:0071944	2C6S0@1,2R2RI@2759,38FS9@33154,3NX2C@4751,3QKKM@4890	fibronectin type iii
OG0003432	Dcio106761	13349.G1XRI8	0	1641.3	Ascomycota		GO:0005575,GO:0005622,GO:0005623,GO:0005737,GO:0005783,GO:0012505,GO:0043226,GO:0043227,GO:0043229,GO:0043231,GO:0044424,GO:0044444,GO:0044464,GO:0071944	2C6S0@1,2R2RI@2759,38FS9@33154,3NX2C@4751,3QKKM@4890	fibronectin type iii
OG0003432	Dcio207019	13349.G1XRI8	0	1657.1	Ascomycota		GO:0005575,GO:0005622,GO:0005623,GO:0005737,GO:0005783,GO:0012505,GO:0043226,GO:0043227,GO:0043229,GO:0043231,GO:0044424,GO:0044444,GO:0044464,GO:0071944	2C6S0@1,2R2RI@2759,38FS9@33154,3NX2C@4751,3QKKM@4890	fibronectin type iii
OG0003432	Dcio308565	13349.G1XRI8	0	1642.5	Ascomycota		GO:0005575,GO:0005622,GO:0005623,GO:0005737,GO:0005783,GO:0012505,GO:0043226,GO:0043227,GO:0043229,GO:0043231,GO:0044424,GO:0044444,GO:0044464,GO:0071944	2C6S0@1,2R2RI@2759,38FS9@33154,3NX2C@4751,3QKKM@4890	fibronectin type iii
OG0003432	Dcoe07947	13349.G1XRI8	0	1436.4	Ascomycota		GO:0005575,GO:0005622,GO:0005623,GO:0005737,GO:0005783,GO:0012505,GO:0043226,GO:0043227,GO:0043229,GO:0043231,GO:0044424,GO:0044444,GO:0044464,GO:0071944	2C6S0@1,2R2RI@2759,38FS9@33154,3NX2C@4751,3QKKM@4890	fibronectin type iii
OG0003432	Ddac00581	13349.G1XRI8	0	1324.3	Ascomycota		GO:0005575,GO:0005622,GO:0005623,GO:0005737,GO:0005783,GO:0012505,GO:0043226,GO:0043227,GO:0043229,GO:0043231,GO:0044424,GO:0044444,GO:0044464,GO:0071944	2C6S0@1,2R2RI@2759,38FS9@33154,3NX2C@4751,3QKKM@4890	fibronectin type iii
OG0003432	Ddre10342	430498.S8BCS4	0	1390.6	Ascomycota		GO:0005575,GO:0005622,GO:0005623,GO:0005737,GO:0005783,GO:0012505,GO:0043226,GO:0043227,GO:0043229,GO:0043231,GO:0044424,GO:0044444,GO:0044464,GO:0071944	2C6S0@1,2R2RI@2759,38FS9@33154,3NX2C@4751,3QKKM@4890	fibronectin type iii
OG0003432	Dhap07640	430498.S8BCS4	0	2025.8	Ascomycota		GO:0005575,GO:0005622,GO:0005623,GO:0005737,GO:0005783,GO:0012505,GO:0043226,GO:0043227,GO:0043229,GO:0043231,GO:0044424,GO:0044444,GO:0044464,GO:0071944	2C6S0@1,2R2RI@2759,38FS9@33154,3NX2C@4751,3QKKM@4890	fibronectin type iii
OG0003432	Dlep04925	13349.G1XRI8	0	1574.3	Ascomycota		GO:0005575,GO:0005622,GO:0005623,GO:0005737,GO:0005783,GO:0012505,GO:0043226,GO:0043227,GO:0043229,GO:0043231,GO:0044424,GO:0044444,GO:0044464,GO:0071944	2C6S0@1,2R2RI@2759,38FS9@33154,3NX2C@4751,3QKKM@4890	fibronectin type iii
OG0003432	Dpar02255	13349.G1XRI8	0	1630.5	Ascomycota		GO:0005575,GO:0005622,GO:0005623,GO:0005737,GO:0005783,GO:0012505,GO:0043226,GO:0043227,GO:0043229,GO:0043231,GO:0044424,GO:0044444,GO:0044464,GO:0071944	2C6S0@1,2R2RI@2759,38FS9@33154,3NX2C@4751,3QKKM@4890	fibronectin type iii
OG0003432	Dque06218	430498.S8BCS4	0	1621.7	Ascomycota		GO:0005575,GO:0005622,GO:0005623,GO:0005737,GO:0005783,GO:0012505,GO:0043226,GO:0043227,GO:0043229,GO:0043231,GO:0044424,GO:0044444,GO:0044464,GO:0071944	2C6S0@1,2R2RI@2759,38FS9@33154,3NX2C@4751,3QKKM@4890	fibronectin type iii
OG0003432	Dste02069	13349.G1XRI8	0	1272.3	Ascomycota		GO:0005575,GO:0005622,GO:0005623,GO:0005737,GO:0005783,GO:0012505,GO:0043226,GO:0043227,GO:0043229,GO:0043231,GO:0044424,GO:0044444,GO:0044464,GO:0071944	2C6S0@1,2R2RI@2759,38FS9@33154,3NX2C@4751,3QKKM@4890	fibronectin type iii
OG0003432	Dtib05332	13349.G1XRI8	0	1628.6	Ascomycota		GO:0005575,GO:0005622,GO:0005623,GO:0005737,GO:0005783,GO:0012505,GO:0043226,GO:0043227,GO:0043229,GO:0043231,GO:0044424,GO:0044444,GO:0044464,GO:0071944	2C6S0@1,2R2RI@2759,38FS9@33154,3NX2C@4751,3QKKM@4890	fibronectin type iii
OG0003512	AEN_03440	430498.S8BX45	3.1e-161	574.7	Ascomycota			39JTT@33154,3Q45T@4751,3RMB5@4890,COG1793@1,KOG0966@2759	DNA ligase
OG0003512	AFL_02277	13349.G1X273	0	1435.6	Ascomycota			39JTT@33154,3Q45T@4751,3RMB5@4890,COG1793@1,KOG0966@2759	DNA ligase
OG0003512	Acon06726	13349.G1X273	0	1454.1	Ascomycota			39JTT@33154,3Q45T@4751,3RMB5@4890,COG1793@1,KOG0966@2759	DNA ligase
OG0003512	Airi06404	13349.G1X273	0	1332.8	Ascomycota			39JTT@33154,3Q45T@4751,3RMB5@4890,COG1793@1,KOG0966@2759	DNA ligase
OG0003512	Amus08772	13349.G1X273	0	1395.6	Ascomycota			39JTT@33154,3Q45T@4751,3RMB5@4890,COG1793@1,KOG0966@2759	DNA ligase
OG0003512	Aoli05989	13349.G1X273	0	1486.5	Ascomycota			39JTT@33154,3Q45T@4751,3RMB5@4890,COG1793@1,KOG0966@2759	DNA ligase
OG0003512	Apse06433	13349.G1X273	0	1436.4	Ascomycota			39JTT@33154,3Q45T@4751,3RMB5@4890,COG1793@1,KOG0966@2759	DNA ligase
OG0003512	Asin05666	13349.G1X273	0	1406.3	Ascomycota			39JTT@33154,3Q45T@4751,3RMB5@4890,COG1793@1,KOG0966@2759	DNA ligase
OG0003512	Asph05359	13349.G1X273	0	1295.4	Ascomycota			39JTT@33154,3Q45T@4751,3RMB5@4890,COG1793@1,KOG0966@2759	DNA ligase
OG0003512	Aver06857	13349.G1X273	0	1366.3	Ascomycota			39JTT@33154,3Q45T@4751,3RMB5@4890,COG1793@1,KOG0966@2759	DNA ligase
OG0003512	DCYL_08597	430498.S8BX45	0	1136.3	Ascomycota			39JTT@33154,3Q45T@4751,3RMB5@4890,COG1793@1,KOG0966@2759	DNA ligase
OG0003512	Dbro01150	430498.S8BX45	0	1213.7	Ascomycota			39JTT@33154,3Q45T@4751,3RMB5@4890,COG1793@1,KOG0966@2759	DNA ligase
OG0003512	Dcio104569	430498.S8BX45	0	1291.2	Ascomycota			39JTT@33154,3Q45T@4751,3RMB5@4890,COG1793@1,KOG0966@2759	DNA ligase
OG0003512	Dcio210069	430498.S8BX45	0	1297.7	Ascomycota			39JTT@33154,3Q45T@4751,3RMB5@4890,COG1793@1,KOG0966@2759	DNA ligase
OG0003512	Dcio305928	430498.S8BX45	0	1295.8	Ascomycota			39JTT@33154,3Q45T@4751,3RMB5@4890,COG1793@1,KOG0966@2759	DNA ligase
OG0003512	Dcoe04926	430498.S8BX45	0	1152.1	Ascomycota			39JTT@33154,3Q45T@4751,3RMB5@4890,COG1793@1,KOG0966@2759	DNA ligase
OG0003512	Ddac07956	430498.S8BX45	0	1157.1	Ascomycota			39JTT@33154,3Q45T@4751,3RMB5@4890,COG1793@1,KOG0966@2759	DNA ligase
OG0003512	Ddre08284	430498.S8BX45	0	1254.6	Ascomycota			39JTT@33154,3Q45T@4751,3RMB5@4890,COG1793@1,KOG0966@2759	DNA ligase
OG0003512	Dhap00220	430498.S8BX45	0	1862.8	Ascomycota			39JTT@33154,3Q45T@4751,3RMB5@4890,COG1793@1,KOG0966@2759	DNA ligase
OG0003512	Dlep01698	430498.S8BX45	0	1299.3	Ascomycota			39JTT@33154,3Q45T@4751,3RMB5@4890,COG1793@1,KOG0966@2759	DNA ligase
OG0003512	Dpar08220	430498.S8BX45	0	1335.1	Ascomycota			39JTT@33154,3Q45T@4751,3RMB5@4890,COG1793@1,KOG0966@2759	DNA ligase
OG0003512	Dque05974	430498.S8BX45	0	1265.4	Ascomycota			39JTT@33154,3Q45T@4751,3RMB5@4890,COG1793@1,KOG0966@2759	DNA ligase
OG0003512	Dste07221	430498.S8BX45	0	1169.5	Ascomycota			39JTT@33154,3Q45T@4751,3RMB5@4890,COG1793@1,KOG0966@2759	DNA ligase
OG0003512	Dtib09004	430498.S8BX45	0	1280.8	Ascomycota			39JTT@33154,3Q45T@4751,3RMB5@4890,COG1793@1,KOG0966@2759	DNA ligase
OG0002824	AEN_01123	430498.S8A9N1	3.6e-181	641	Ascomycota			38ES8@33154,3NUND@4751,3QPRM@4890,COG0318@1,KOG1177@2759	AMP-binding enzyme
OG0002824	AFL_06638	13349.G1XBV7	0	1091.6	Ascomycota			38ES8@33154,3NUND@4751,3QPRM@4890,COG0318@1,KOG1177@2759	AMP-binding enzyme
OG0002824	Acon04861	13349.G1XBV7	0	1098.2	Ascomycota			38ES8@33154,3NUND@4751,3QPRM@4890,COG0318@1,KOG1177@2759	AMP-binding enzyme
OG0002824	Airi03844	13349.G1XBV7	4.5e-285	987.6	Ascomycota			38ES8@33154,3NUND@4751,3QPRM@4890,COG0318@1,KOG1177@2759	AMP-binding enzyme
OG0002824	Amus06203	13349.G1XBV7	0	1075.8	Ascomycota			38ES8@33154,3NUND@4751,3QPRM@4890,COG0318@1,KOG1177@2759	AMP-binding enzyme
OG0002824	Aoli04908	13349.G1XBV7	0	1232.6	Ascomycota			38ES8@33154,3NUND@4751,3QPRM@4890,COG0318@1,KOG1177@2759	AMP-binding enzyme
OG0002824	Apse07620	13349.G1XBV7	1.5e-276	958.4	Ascomycota			38ES8@33154,3NUND@4751,3QPRM@4890,COG0318@1,KOG1177@2759	AMP-binding enzyme
OG0002824	Asin08104	13349.G1XBV7	0	1094.3	Ascomycota			38ES8@33154,3NUND@4751,3QPRM@4890,COG0318@1,KOG1177@2759	AMP-binding enzyme
OG0002824	Asph06013	13349.G1XBV7	2.8e-291	1007.3	Ascomycota			38ES8@33154,3NUND@4751,3QPRM@4890,COG0318@1,KOG1177@2759	AMP-binding enzyme
OG0002824	Aver07137	13349.G1XBV7	1.2e-292	1012.7	Ascomycota			38ES8@33154,3NUND@4751,3QPRM@4890,COG0318@1,KOG1177@2759	AMP-binding enzyme
OG0002824	DCYL_01907	13349.G1XBV7	5e-62	243.8	Ascomycota			38ES8@33154,3NUND@4751,3QPRM@4890,COG0318@1,KOG1177@2759	AMP-binding enzyme
OG0002824	Dbro03885	430498.S8A9N1	5.7e-266	923.3	Ascomycota			38ES8@33154,3NUND@4751,3QPRM@4890,COG0318@1,KOG1177@2759	AMP-binding enzyme
OG0002824	Dcio109243	430498.S8A9N1	2.9e-297	1027.3	Ascomycota			38ES8@33154,3NUND@4751,3QPRM@4890,COG0318@1,KOG1177@2759	AMP-binding enzyme
OG0002824	Dcio203602	430498.S8A9N1	4.9e-284	983.4	Ascomycota			38ES8@33154,3NUND@4751,3QPRM@4890,COG0318@1,KOG1177@2759	AMP-binding enzyme
OG0002824	Dcio303810	430498.S8A9N1	3.8e-297	1026.9	Ascomycota			38ES8@33154,3NUND@4751,3QPRM@4890,COG0318@1,KOG1177@2759	AMP-binding enzyme
OG0002824	Dcoe03870	430498.S8A9N1	4.4e-277	960.3	Ascomycota			38ES8@33154,3NUND@4751,3QPRM@4890,COG0318@1,KOG1177@2759	AMP-binding enzyme
OG0002824	Ddac02718	430498.S8A9N1	7.1e-267	926.4	Ascomycota			38ES8@33154,3NUND@4751,3QPRM@4890,COG0318@1,KOG1177@2759	AMP-binding enzyme
OG0002824	Ddre02849	430498.S8A9N1	1.7e-280	971.5	Ascomycota			38ES8@33154,3NUND@4751,3QPRM@4890,COG0318@1,KOG1177@2759	AMP-binding enzyme
OG0002824	Dhap05964	430498.S8BWJ0	0	2101.2	Ascomycota			38E0G@33154,3NXQR@4751,3QMDS@4890,COG1112@1,KOG1807@2759	Helicase required for RNAi-mediated heterochromatin assembly
OG0002824	Dlep08842	430498.S8A9N1	7.8e-303	1045.8	Ascomycota			38ES8@33154,3NUND@4751,3QPRM@4890,COG0318@1,KOG1177@2759	AMP-binding enzyme
OG0002824	Dpar07092	430498.S8A9N1	1.5e-301	1041.6	Ascomycota			38ES8@33154,3NUND@4751,3QPRM@4890,COG0318@1,KOG1177@2759	AMP-binding enzyme
OG0002824	Dque05285	430498.S8A9N1	4.6e-295	1020	Ascomycota			38ES8@33154,3NUND@4751,3QPRM@4890,COG0318@1,KOG1177@2759	AMP-binding enzyme
OG0002824	Dste05100	430498.S8A9N1	1.5e-277	961.8	Ascomycota			38ES8@33154,3NUND@4751,3QPRM@4890,COG0318@1,KOG1177@2759	AMP-binding enzyme
OG0002824	Dtib04964	430498.S8A9N1	8.7e-294	1015.8	Ascomycota			38ES8@33154,3NUND@4751,3QPRM@4890,COG0318@1,KOG1177@2759	AMP-binding enzyme
OG0002587	AEN_00368	430498.S8BMP2	8.6e-203	713.8	Ascomycota		GO:0000726,GO:0003674,GO:0003824,GO:0003887,GO:0005575,GO:0005622,GO:0005623,GO:0005634,GO:0006139,GO:0006259,GO:0006281,GO:0006302,GO:0006303,GO:0006725,GO:0006807,GO:0006950,GO:0006974,GO:0008150,GO:0008152,GO:0009058,GO:0009059,GO:0009987,GO:0016740,GO:0016772,GO:0016779,GO:0018130,GO:0019438,GO:0033554,GO:0034061,GO:0034641,GO:0034645,GO:0034654,GO:0043170,GO:0043226,GO:0043227,GO:0043229,GO:…	39ENV@33154,3NX09@4751,3QQH3@4890,COG1796@1,KOG2534@2759	DNA Polymerase
OG0002587	AFL_06298	13349.G1WZZ5	3.2e-241	841.3	Ascomycota		GO:0000726,GO:0003674,GO:0003824,GO:0003887,GO:0005575,GO:0005622,GO:0005623,GO:0005634,GO:0006139,GO:0006259,GO:0006281,GO:0006302,GO:0006303,GO:0006725,GO:0006807,GO:0006950,GO:0006974,GO:0008150,GO:0008152,GO:0009058,GO:0009059,GO:0009987,GO:0016740,GO:0016772,GO:0016779,GO:0018130,GO:0019438,GO:0033554,GO:0034061,GO:0034641,GO:0034645,GO:0034654,GO:0043170,GO:0043226,GO:0043227,GO:0043229,GO:…	39ENV@33154,3NX09@4751,3QQH3@4890,COG1796@1,KOG2534@2759	DNA Polymerase
OG0002587	Acon05230	13349.G1WZZ5	9.2e-244	849.7	Ascomycota		GO:0000726,GO:0003674,GO:0003824,GO:0003887,GO:0005575,GO:0005622,GO:0005623,GO:0005634,GO:0006139,GO:0006259,GO:0006281,GO:0006302,GO:0006303,GO:0006725,GO:0006807,GO:0006950,GO:0006974,GO:0008150,GO:0008152,GO:0009058,GO:0009059,GO:0009987,GO:0016740,GO:0016772,GO:0016779,GO:0018130,GO:0019438,GO:0033554,GO:0034061,GO:0034641,GO:0034645,GO:0034654,GO:0043170,GO:0043226,GO:0043227,GO:0043229,GO:…	39ENV@33154,3NX09@4751,3QQH3@4890,COG1796@1,KOG2534@2759	DNA Polymerase
OG0002587	Airi04593	430498.S8BMP2	1.8e-218	765.8	Ascomycota		GO:0000726,GO:0003674,GO:0003824,GO:0003887,GO:0005575,GO:0005622,GO:0005623,GO:0005634,GO:0006139,GO:0006259,GO:0006281,GO:0006302,GO:0006303,GO:0006725,GO:0006807,GO:0006950,GO:0006974,GO:0008150,GO:0008152,GO:0009058,GO:0009059,GO:0009987,GO:0016740,GO:0016772,GO:0016779,GO:0018130,GO:0019438,GO:0033554,GO:0034061,GO:0034641,GO:0034645,GO:0034654,GO:0043170,GO:0043226,GO:0043227,GO:0043229,GO:…	39ENV@33154,3NX09@4751,3QQH3@4890,COG1796@1,KOG2534@2759	DNA Polymerase
OG0002587	Amus07666	13349.G1WZZ5	5e-202	711.1	Ascomycota		GO:0000726,GO:0003674,GO:0003824,GO:0003887,GO:0005575,GO:0005622,GO:0005623,GO:0005634,GO:0006139,GO:0006259,GO:0006281,GO:0006302,GO:0006303,GO:0006725,GO:0006807,GO:0006950,GO:0006974,GO:0008150,GO:0008152,GO:0009058,GO:0009059,GO:0009987,GO:0016740,GO:0016772,GO:0016779,GO:0018130,GO:0019438,GO:0033554,GO:0034061,GO:0034641,GO:0034645,GO:0034654,GO:0043170,GO:0043226,GO:0043227,GO:0043229,GO:…	39ENV@33154,3NX09@4751,3QQH3@4890,COG1796@1,KOG2534@2759	DNA Polymerase
OG0002587	Aoli05278	13349.G1WZZ5	5.3e-276	956.8	Ascomycota		GO:0000726,GO:0003674,GO:0003824,GO:0003887,GO:0005575,GO:0005622,GO:0005623,GO:0005634,GO:0006139,GO:0006259,GO:0006281,GO:0006302,GO:0006303,GO:0006725,GO:0006807,GO:0006950,GO:0006974,GO:0008150,GO:0008152,GO:0009058,GO:0009059,GO:0009987,GO:0016740,GO:0016772,GO:0016779,GO:0018130,GO:0019438,GO:0033554,GO:0034061,GO:0034641,GO:0034645,GO:0034654,GO:0043170,GO:0043226,GO:0043227,GO:0043229,GO:…	39ENV@33154,3NX09@4751,3QQH3@4890,COG1796@1,KOG2534@2759	DNA Polymerase
OG0002587	Apse07288	13349.G1WZZ5	2e-230	805.4	Ascomycota		GO:0000726,GO:0003674,GO:0003824,GO:0003887,GO:0005575,GO:0005622,GO:0005623,GO:0005634,GO:0006139,GO:0006259,GO:0006281,GO:0006302,GO:0006303,GO:0006725,GO:0006807,GO:0006950,GO:0006974,GO:0008150,GO:0008152,GO:0009058,GO:0009059,GO:0009987,GO:0016740,GO:0016772,GO:0016779,GO:0018130,GO:0019438,GO:0033554,GO:0034061,GO:0034641,GO:0034645,GO:0034654,GO:0043170,GO:0043226,GO:0043227,GO:0043229,GO:…	39ENV@33154,3NX09@4751,3QQH3@4890,COG1796@1,KOG2534@2759	DNA Polymerase
OG0002587	Asin02486	13349.G1WZZ5	8.8e-213	746.9	Ascomycota		GO:0000726,GO:0003674,GO:0003824,GO:0003887,GO:0005575,GO:0005622,GO:0005623,GO:0005634,GO:0006139,GO:0006259,GO:0006281,GO:0006302,GO:0006303,GO:0006725,GO:0006807,GO:0006950,GO:0006974,GO:0008150,GO:0008152,GO:0009058,GO:0009059,GO:0009987,GO:0016740,GO:0016772,GO:0016779,GO:0018130,GO:0019438,GO:0033554,GO:0034061,GO:0034641,GO:0034645,GO:0034654,GO:0043170,GO:0043226,GO:0043227,GO:0043229,GO:…	39ENV@33154,3NX09@4751,3QQH3@4890,COG1796@1,KOG2534@2759	DNA Polymerase
OG0002587	Asph03871	430498.S8BMP2	7.5e-210	737.3	Ascomycota		GO:0000726,GO:0003674,GO:0003824,GO:0003887,GO:0005575,GO:0005622,GO:0005623,GO:0005634,GO:0006139,GO:0006259,GO:0006281,GO:0006302,GO:0006303,GO:0006725,GO:0006807,GO:0006950,GO:0006974,GO:0008150,GO:0008152,GO:0009058,GO:0009059,GO:0009987,GO:0016740,GO:0016772,GO:0016779,GO:0018130,GO:0019438,GO:0033554,GO:0034061,GO:0034641,GO:0034645,GO:0034654,GO:0043170,GO:0043226,GO:0043227,GO:0043229,GO:…	39ENV@33154,3NX09@4751,3QQH3@4890,COG1796@1,KOG2534@2759	DNA Polymerase
OG0002587	Aver02645	430498.S8BMP2	2.1e-190	672.5	Ascomycota		GO:0000726,GO:0003674,GO:0003824,GO:0003887,GO:0005575,GO:0005622,GO:0005623,GO:0005634,GO:0006139,GO:0006259,GO:0006281,GO:0006302,GO:0006303,GO:0006725,GO:0006807,GO:0006950,GO:0006974,GO:0008150,GO:0008152,GO:0009058,GO:0009059,GO:0009987,GO:0016740,GO:0016772,GO:0016779,GO:0018130,GO:0019438,GO:0033554,GO:0034061,GO:0034641,GO:0034645,GO:0034654,GO:0043170,GO:0043226,GO:0043227,GO:0043229,GO:…	39ENV@33154,3NX09@4751,3QQH3@4890,COG1796@1,KOG2534@2759	DNA Polymerase
OG0002587	DCYL_03020	430498.S8BMP2	1.4e-207	729.6	Ascomycota		GO:0000726,GO:0003674,GO:0003824,GO:0003887,GO:0005575,GO:0005622,GO:0005623,GO:0005634,GO:0006139,GO:0006259,GO:0006281,GO:0006302,GO:0006303,GO:0006725,GO:0006807,GO:0006950,GO:0006974,GO:0008150,GO:0008152,GO:0009058,GO:0009059,GO:0009987,GO:0016740,GO:0016772,GO:0016779,GO:0018130,GO:0019438,GO:0033554,GO:0034061,GO:0034641,GO:0034645,GO:0034654,GO:0043170,GO:0043226,GO:0043227,GO:0043229,GO:…	39ENV@33154,3NX09@4751,3QQH3@4890,COG1796@1,KOG2534@2759	DNA Polymerase
OG0002587	Dbro03212	430498.S8BMP2	3.3e-226	791.6	Ascomycota		GO:0000726,GO:0003674,GO:0003824,GO:0003887,GO:0005575,GO:0005622,GO:0005623,GO:0005634,GO:0006139,GO:0006259,GO:0006281,GO:0006302,GO:0006303,GO:0006725,GO:0006807,GO:0006950,GO:0006974,GO:0008150,GO:0008152,GO:0009058,GO:0009059,GO:0009987,GO:0016740,GO:0016772,GO:0016779,GO:0018130,GO:0019438,GO:0033554,GO:0034061,GO:0034641,GO:0034645,GO:0034654,GO:0043170,GO:0043226,GO:0043227,GO:0043229,GO:…	39ENV@33154,3NX09@4751,3QQH3@4890,COG1796@1,KOG2534@2759	DNA Polymerase
OG0002587	Dcio109402	430498.S8BMP2	7.1e-232	810.4	Ascomycota		GO:0000726,GO:0003674,GO:0003824,GO:0003887,GO:0005575,GO:0005622,GO:0005623,GO:0005634,GO:0006139,GO:0006259,GO:0006281,GO:0006302,GO:0006303,GO:0006725,GO:0006807,GO:0006950,GO:0006974,GO:0008150,GO:0008152,GO:0009058,GO:0009059,GO:0009987,GO:0016740,GO:0016772,GO:0016779,GO:0018130,GO:0019438,GO:0033554,GO:0034061,GO:0034641,GO:0034645,GO:0034654,GO:0043170,GO:0043226,GO:0043227,GO:0043229,GO:…	39ENV@33154,3NX09@4751,3QQH3@4890,COG1796@1,KOG2534@2759	DNA Polymerase
OG0002587	Dcio205934	430498.S8BMP2	1.3e-227	796.2	Ascomycota		GO:0000726,GO:0003674,GO:0003824,GO:0003887,GO:0005575,GO:0005622,GO:0005623,GO:0005634,GO:0006139,GO:0006259,GO:0006281,GO:0006302,GO:0006303,GO:0006725,GO:0006807,GO:0006950,GO:0006974,GO:0008150,GO:0008152,GO:0009058,GO:0009059,GO:0009987,GO:0016740,GO:0016772,GO:0016779,GO:0018130,GO:0019438,GO:0033554,GO:0034061,GO:0034641,GO:0034645,GO:0034654,GO:0043170,GO:0043226,GO:0043227,GO:0043229,GO:…	39ENV@33154,3NX09@4751,3QQH3@4890,COG1796@1,KOG2534@2759	DNA Polymerase
OG0002587	Dcio304463	430498.S8BMP2	2.3e-232	812	Ascomycota		GO:0000726,GO:0003674,GO:0003824,GO:0003887,GO:0005575,GO:0005622,GO:0005623,GO:0005634,GO:0006139,GO:0006259,GO:0006281,GO:0006302,GO:0006303,GO:0006725,GO:0006807,GO:0006950,GO:0006974,GO:0008150,GO:0008152,GO:0009058,GO:0009059,GO:0009987,GO:0016740,GO:0016772,GO:0016779,GO:0018130,GO:0019438,GO:0033554,GO:0034061,GO:0034641,GO:0034645,GO:0034654,GO:0043170,GO:0043226,GO:0043227,GO:0043229,GO:…	39ENV@33154,3NX09@4751,3QQH3@4890,COG1796@1,KOG2534@2759	DNA Polymerase
OG0002587	Dcoe00326	430498.S8BMP2	2.8e-217	761.9	Ascomycota		GO:0000726,GO:0003674,GO:0003824,GO:0003887,GO:0005575,GO:0005622,GO:0005623,GO:0005634,GO:0006139,GO:0006259,GO:0006281,GO:0006302,GO:0006303,GO:0006725,GO:0006807,GO:0006950,GO:0006974,GO:0008150,GO:0008152,GO:0009058,GO:0009059,GO:0009987,GO:0016740,GO:0016772,GO:0016779,GO:0018130,GO:0019438,GO:0033554,GO:0034061,GO:0034641,GO:0034645,GO:0034654,GO:0043170,GO:0043226,GO:0043227,GO:0043229,GO:…	39ENV@33154,3NX09@4751,3QQH3@4890,COG1796@1,KOG2534@2759	DNA Polymerase
OG0002587	Ddac01037	430498.S8BMP2	1.3e-222	779.6	Ascomycota		GO:0000726,GO:0003674,GO:0003824,GO:0003887,GO:0005575,GO:0005622,GO:0005623,GO:0005634,GO:0006139,GO:0006259,GO:0006281,GO:0006302,GO:0006303,GO:0006725,GO:0006807,GO:0006950,GO:0006974,GO:0008150,GO:0008152,GO:0009058,GO:0009059,GO:0009987,GO:0016740,GO:0016772,GO:0016779,GO:0018130,GO:0019438,GO:0033554,GO:0034061,GO:0034641,GO:0034645,GO:0034654,GO:0043170,GO:0043226,GO:0043227,GO:0043229,GO:…	39ENV@33154,3NX09@4751,3QQH3@4890,COG1796@1,KOG2534@2759	DNA Polymerase
OG0002587	Ddre01304	430498.S8BMP2	6.6e-225	786.9	Ascomycota		GO:0000726,GO:0003674,GO:0003824,GO:0003887,GO:0005575,GO:0005622,GO:0005623,GO:0005634,GO:0006139,GO:0006259,GO:0006281,GO:0006302,GO:0006303,GO:0006725,GO:0006807,GO:0006950,GO:0006974,GO:0008150,GO:0008152,GO:0009058,GO:0009059,GO:0009987,GO:0016740,GO:0016772,GO:0016779,GO:0018130,GO:0019438,GO:0033554,GO:0034061,GO:0034641,GO:0034645,GO:0034654,GO:0043170,GO:0043226,GO:0043227,GO:0043229,GO:…	39ENV@33154,3NX09@4751,3QQH3@4890,COG1796@1,KOG2534@2759	DNA Polymerase
OG0002587	Dhap04767	430498.S8BMP2	0	1268.1	Ascomycota		GO:0000726,GO:0003674,GO:0003824,GO:0003887,GO:0005575,GO:0005622,GO:0005623,GO:0005634,GO:0006139,GO:0006259,GO:0006281,GO:0006302,GO:0006303,GO:0006725,GO:0006807,GO:0006950,GO:0006974,GO:0008150,GO:0008152,GO:0009058,GO:0009059,GO:0009987,GO:0016740,GO:0016772,GO:0016779,GO:0018130,GO:0019438,GO:0033554,GO:0034061,GO:0034641,GO:0034645,GO:0034654,GO:0043170,GO:0043226,GO:0043227,GO:0043229,GO:…	39ENV@33154,3NX09@4751,3QQH3@4890,COG1796@1,KOG2534@2759	DNA Polymerase
OG0002587	Dlep02056	430498.S8BMP2	2.8e-222	780	Ascomycota		GO:0000726,GO:0003674,GO:0003824,GO:0003887,GO:0005575,GO:0005622,GO:0005623,GO:0005634,GO:0006139,GO:0006259,GO:0006281,GO:0006302,GO:0006303,GO:0006725,GO:0006807,GO:0006950,GO:0006974,GO:0008150,GO:0008152,GO:0009058,GO:0009059,GO:0009987,GO:0016740,GO:0016772,GO:0016779,GO:0018130,GO:0019438,GO:0033554,GO:0034061,GO:0034641,GO:0034645,GO:0034654,GO:0043170,GO:0043226,GO:0043227,GO:0043229,GO:…	39ENV@33154,3NX09@4751,3QQH3@4890,COG1796@1,KOG2534@2759	DNA Polymerase
OG0002587	Dpar05686	430498.S8BMP2	1.3e-232	812.8	Ascomycota		GO:0000726,GO:0003674,GO:0003824,GO:0003887,GO:0005575,GO:0005622,GO:0005623,GO:0005634,GO:0006139,GO:0006259,GO:0006281,GO:0006302,GO:0006303,GO:0006725,GO:0006807,GO:0006950,GO:0006974,GO:0008150,GO:0008152,GO:0009058,GO:0009059,GO:0009987,GO:0016740,GO:0016772,GO:0016779,GO:0018130,GO:0019438,GO:0033554,GO:0034061,GO:0034641,GO:0034645,GO:0034654,GO:0043170,GO:0043226,GO:0043227,GO:0043229,GO:…	39ENV@33154,3NX09@4751,3QQH3@4890,COG1796@1,KOG2534@2759	DNA Polymerase
OG0002587	Dque03636	430498.S8BMP2	1.8e-245	855.5	Ascomycota		GO:0000726,GO:0003674,GO:0003824,GO:0003887,GO:0005575,GO:0005622,GO:0005623,GO:0005634,GO:0006139,GO:0006259,GO:0006281,GO:0006302,GO:0006303,GO:0006725,GO:0006807,GO:0006950,GO:0006974,GO:0008150,GO:0008152,GO:0009058,GO:0009059,GO:0009987,GO:0016740,GO:0016772,GO:0016779,GO:0018130,GO:0019438,GO:0033554,GO:0034061,GO:0034641,GO:0034645,GO:0034654,GO:0043170,GO:0043226,GO:0043227,GO:0043229,GO:…	39ENV@33154,3NX09@4751,3QQH3@4890,COG1796@1,KOG2534@2759	DNA Polymerase
OG0002587	Dste04060	430498.S8BMP2	1.2e-198	699.9	Ascomycota		GO:0000726,GO:0003674,GO:0003824,GO:0003887,GO:0005575,GO:0005622,GO:0005623,GO:0005634,GO:0006139,GO:0006259,GO:0006281,GO:0006302,GO:0006303,GO:0006725,GO:0006807,GO:0006950,GO:0006974,GO:0008150,GO:0008152,GO:0009058,GO:0009059,GO:0009987,GO:0016740,GO:0016772,GO:0016779,GO:0018130,GO:0019438,GO:0033554,GO:0034061,GO:0034641,GO:0034645,GO:0034654,GO:0043170,GO:0043226,GO:0043227,GO:0043229,GO:…	39ENV@33154,3NX09@4751,3QQH3@4890,COG1796@1,KOG2534@2759	DNA Polymerase
OG0002587	Dtib09300	430498.S8BMP2	2.1e-246	858.6	Ascomycota		GO:0000726,GO:0003674,GO:0003824,GO:0003887,GO:0005575,GO:0005622,GO:0005623,GO:0005634,GO:0006139,GO:0006259,GO:0006281,GO:0006302,GO:0006303,GO:0006725,GO:0006807,GO:0006950,GO:0006974,GO:0008150,GO:0008152,GO:0009058,GO:0009059,GO:0009987,GO:0016740,GO:0016772,GO:0016779,GO:0018130,GO:0019438,GO:0033554,GO:0034061,GO:0034641,GO:0034645,GO:0034654,GO:0043170,GO:0043226,GO:0043227,GO:0043229,GO:…	39ENV@33154,3NX09@4751,3QQH3@4890,COG1796@1,KOG2534@2759	DNA Polymerase
OG0003401	AEN_03047	430498.S8A2S7	0	2934.1	Ascomycota	RPO21	GO:0000228,GO:0000428,GO:0000731,GO:0000785,GO:0000790,GO:0003674,GO:0003676,GO:0003677,GO:0005488,GO:0005575,GO:0005622,GO:0005623,GO:0005634,GO:0005654,GO:0005665,GO:0005694,GO:0005737,GO:0005739,GO:0006139,GO:0006259,GO:0006281,GO:0006301,GO:0006351,GO:0006366,GO:0006725,GO:0006807,GO:0006950,GO:0006974,GO:0008150,GO:0008152,GO:0009058,GO:0009059,GO:0009987,GO:0010467,GO:0010494,GO:0016070,GO:…	38CEW@33154,3NWQ7@4751,3QM1W@4890,COG0086@1,KOG0260@2759	DNA-dependent RNA polymerase catalyzes the transcription of DNA into RNA using the four ribonucleoside triphosphates as substrates
OG0003401	AFL_05416	13349.G1XDW8	0	2992.6	Ascomycota	RPO21	GO:0000228,GO:0000428,GO:0000731,GO:0000785,GO:0000790,GO:0003674,GO:0003676,GO:0003677,GO:0005488,GO:0005575,GO:0005622,GO:0005623,GO:0005634,GO:0005654,GO:0005665,GO:0005694,GO:0005737,GO:0005739,GO:0006139,GO:0006259,GO:0006281,GO:0006301,GO:0006351,GO:0006366,GO:0006725,GO:0006807,GO:0006950,GO:0006974,GO:0008150,GO:0008152,GO:0009058,GO:0009059,GO:0009987,GO:0010467,GO:0010494,GO:0016070,GO:…	38CEW@33154,3NWQ7@4751,3QM1W@4890,COG0086@1,KOG0260@2759	DNA-dependent RNA polymerase catalyzes the transcription of DNA into RNA using the four ribonucleoside triphosphates as substrates
OG0003401	Acon03163	13349.G1XDW8	0	3104.7	Ascomycota	RPO21	GO:0000228,GO:0000428,GO:0000731,GO:0000785,GO:0000790,GO:0003674,GO:0003676,GO:0003677,GO:0005488,GO:0005575,GO:0005622,GO:0005623,GO:0005634,GO:0005654,GO:0005665,GO:0005694,GO:0005737,GO:0005739,GO:0006139,GO:0006259,GO:0006281,GO:0006301,GO:0006351,GO:0006366,GO:0006725,GO:0006807,GO:0006950,GO:0006974,GO:0008150,GO:0008152,GO:0009058,GO:0009059,GO:0009987,GO:0010467,GO:0010494,GO:0016070,GO:…	38CEW@33154,3NWQ7@4751,3QM1W@4890,COG0086@1,KOG0260@2759	DNA-dependent RNA polymerase catalyzes the transcription of DNA into RNA using the four ribonucleoside triphosphates as substrates
OG0003401	Airi08176	13349.G1XDW8	0	1892.9	Ascomycota	RPO21	GO:0000228,GO:0000428,GO:0000731,GO:0000785,GO:0000790,GO:0003674,GO:0003676,GO:0003677,GO:0005488,GO:0005575,GO:0005622,GO:0005623,GO:0005634,GO:0005654,GO:0005665,GO:0005694,GO:0005737,GO:0005739,GO:0006139,GO:0006259,GO:0006281,GO:0006301,GO:0006351,GO:0006366,GO:0006725,GO:0006807,GO:0006950,GO:0006974,GO:0008150,GO:0008152,GO:0009058,GO:0009059,GO:0009987,GO:0010467,GO:0010494,GO:0016070,GO:…	38CEW@33154,3NWQ7@4751,3QM1W@4890,COG0086@1,KOG0260@2759	DNA-dependent RNA polymerase catalyzes the transcription of DNA into RNA using the four ribonucleoside triphosphates as substrates
OG0003401	Amus06759	13349.G1XDW8	0	3063.9	Ascomycota	RPO21	GO:0000228,GO:0000428,GO:0000731,GO:0000785,GO:0000790,GO:0003674,GO:0003676,GO:0003677,GO:0005488,GO:0005575,GO:0005622,GO:0005623,GO:0005634,GO:0005654,GO:0005665,GO:0005694,GO:0005737,GO:0005739,GO:0006139,GO:0006259,GO:0006281,GO:0006301,GO:0006351,GO:0006366,GO:0006725,GO:0006807,GO:0006950,GO:0006974,GO:0008150,GO:0008152,GO:0009058,GO:0009059,GO:0009987,GO:0010467,GO:0010494,GO:0016070,GO:…	38CEW@33154,3NWQ7@4751,3QM1W@4890,COG0086@1,KOG0260@2759	DNA-dependent RNA polymerase catalyzes the transcription of DNA into RNA using the four ribonucleoside triphosphates as substrates
OG0003401	Aoli07139	13349.G1XDW8	0	3165.2	Ascomycota	RPO21	GO:0000228,GO:0000428,GO:0000731,GO:0000785,GO:0000790,GO:0003674,GO:0003676,GO:0003677,GO:0005488,GO:0005575,GO:0005622,GO:0005623,GO:0005634,GO:0005654,GO:0005665,GO:0005694,GO:0005737,GO:0005739,GO:0006139,GO:0006259,GO:0006281,GO:0006301,GO:0006351,GO:0006366,GO:0006725,GO:0006807,GO:0006950,GO:0006974,GO:0008150,GO:0008152,GO:0009058,GO:0009059,GO:0009987,GO:0010467,GO:0010494,GO:0016070,GO:…	38CEW@33154,3NWQ7@4751,3QM1W@4890,COG0086@1,KOG0260@2759	DNA-dependent RNA polymerase catalyzes the transcription of DNA into RNA using the four ribonucleoside triphosphates as substrates
OG0003401	Apse01944	13349.G1XDW8	0	3112.4	Ascomycota	RPO21	GO:0000228,GO:0000428,GO:0000731,GO:0000785,GO:0000790,GO:0003674,GO:0003676,GO:0003677,GO:0005488,GO:0005575,GO:0005622,GO:0005623,GO:0005634,GO:0005654,GO:0005665,GO:0005694,GO:0005737,GO:0005739,GO:0006139,GO:0006259,GO:0006281,GO:0006301,GO:0006351,GO:0006366,GO:0006725,GO:0006807,GO:0006950,GO:0006974,GO:0008150,GO:0008152,GO:0009058,GO:0009059,GO:0009987,GO:0010467,GO:0010494,GO:0016070,GO:…	38CEW@33154,3NWQ7@4751,3QM1W@4890,COG0086@1,KOG0260@2759	DNA-dependent RNA polymerase catalyzes the transcription of DNA into RNA using the four ribonucleoside triphosphates as substrates
OG0003401	Asin06707	13349.G1XDW8	0	3030.4	Ascomycota	RPO21	GO:0000228,GO:0000428,GO:0000731,GO:0000785,GO:0000790,GO:0003674,GO:0003676,GO:0003677,GO:0005488,GO:0005575,GO:0005622,GO:0005623,GO:0005634,GO:0005654,GO:0005665,GO:0005694,GO:0005737,GO:0005739,GO:0006139,GO:0006259,GO:0006281,GO:0006301,GO:0006351,GO:0006366,GO:0006725,GO:0006807,GO:0006950,GO:0006974,GO:0008150,GO:0008152,GO:0009058,GO:0009059,GO:0009987,GO:0010467,GO:0010494,GO:0016070,GO:…	38CEW@33154,3NWQ7@4751,3QM1W@4890,COG0086@1,KOG0260@2759	DNA-dependent RNA polymerase catalyzes the transcription of DNA into RNA using the four ribonucleoside triphosphates as substrates
OG0003401	Asph06565	13349.G1XDW8	0	3069.6	Ascomycota	RPO21	GO:0000228,GO:0000428,GO:0000731,GO:0000785,GO:0000790,GO:0003674,GO:0003676,GO:0003677,GO:0005488,GO:0005575,GO:0005622,GO:0005623,GO:0005634,GO:0005654,GO:0005665,GO:0005694,GO:0005737,GO:0005739,GO:0006139,GO:0006259,GO:0006281,GO:0006301,GO:0006351,GO:0006366,GO:0006725,GO:0006807,GO:0006950,GO:0006974,GO:0008150,GO:0008152,GO:0009058,GO:0009059,GO:0009987,GO:0010467,GO:0010494,GO:0016070,GO:…	38CEW@33154,3NWQ7@4751,3QM1W@4890,COG0086@1,KOG0260@2759	DNA-dependent RNA polymerase catalyzes the transcription of DNA into RNA using the four ribonucleoside triphosphates as substrates
OG0003401	Aver01810	13349.G1XDW8	0	3068.1	Ascomycota	RPO21	GO:0000228,GO:0000428,GO:0000731,GO:0000785,GO:0000790,GO:0003674,GO:0003676,GO:0003677,GO:0005488,GO:0005575,GO:0005622,GO:0005623,GO:0005634,GO:0005654,GO:0005665,GO:0005694,GO:0005737,GO:0005739,GO:0006139,GO:0006259,GO:0006281,GO:0006301,GO:0006351,GO:0006366,GO:0006725,GO:0006807,GO:0006950,GO:0006974,GO:0008150,GO:0008152,GO:0009058,GO:0009059,GO:0009987,GO:0010467,GO:0010494,GO:0016070,GO:…	38CEW@33154,3NWQ7@4751,3QM1W@4890,COG0086@1,KOG0260@2759	DNA-dependent RNA polymerase catalyzes the transcription of DNA into RNA using the four ribonucleoside triphosphates as substrates
OG0003401	DCYL_08374	430498.S8A2S7	0	2842.4	Ascomycota	RPO21	GO:0000228,GO:0000428,GO:0000731,GO:0000785,GO:0000790,GO:0003674,GO:0003676,GO:0003677,GO:0005488,GO:0005575,GO:0005622,GO:0005623,GO:0005634,GO:0005654,GO:0005665,GO:0005694,GO:0005737,GO:0005739,GO:0006139,GO:0006259,GO:0006281,GO:0006301,GO:0006351,GO:0006366,GO:0006725,GO:0006807,GO:0006950,GO:0006974,GO:0008150,GO:0008152,GO:0009058,GO:0009059,GO:0009987,GO:0010467,GO:0010494,GO:0016070,GO:…	38CEW@33154,3NWQ7@4751,3QM1W@4890,COG0086@1,KOG0260@2759	DNA-dependent RNA polymerase catalyzes the transcription of DNA into RNA using the four ribonucleoside triphosphates as substrates
OG0003401	Dbro04731	430498.S8A2S7	0	2906.3	Ascomycota	RPO21	GO:0000228,GO:0000428,GO:0000731,GO:0000785,GO:0000790,GO:0003674,GO:0003676,GO:0003677,GO:0005488,GO:0005575,GO:0005622,GO:0005623,GO:0005634,GO:0005654,GO:0005665,GO:0005694,GO:0005737,GO:0005739,GO:0006139,GO:0006259,GO:0006281,GO:0006301,GO:0006351,GO:0006366,GO:0006725,GO:0006807,GO:0006950,GO:0006974,GO:0008150,GO:0008152,GO:0009058,GO:0009059,GO:0009987,GO:0010467,GO:0010494,GO:0016070,GO:…	38CEW@33154,3NWQ7@4751,3QM1W@4890,COG0086@1,KOG0260@2759	DNA-dependent RNA polymerase catalyzes the transcription of DNA into RNA using the four ribonucleoside triphosphates as substrates
OG0003401	Dcio106765	430498.S8A2S7	0	2682.9	Ascomycota	RPO21	GO:0000228,GO:0000428,GO:0000731,GO:0000785,GO:0000790,GO:0003674,GO:0003676,GO:0003677,GO:0005488,GO:0005575,GO:0005622,GO:0005623,GO:0005634,GO:0005654,GO:0005665,GO:0005694,GO:0005737,GO:0005739,GO:0006139,GO:0006259,GO:0006281,GO:0006301,GO:0006351,GO:0006366,GO:0006725,GO:0006807,GO:0006950,GO:0006974,GO:0008150,GO:0008152,GO:0009058,GO:0009059,GO:0009987,GO:0010467,GO:0010494,GO:0016070,GO:…	38CEW@33154,3NWQ7@4751,3QM1W@4890,COG0086@1,KOG0260@2759	DNA-dependent RNA polymerase catalyzes the transcription of DNA into RNA using the four ribonucleoside triphosphates as substrates
OG0003401	Dcio207014	430498.S8A2S7	0	2853.2	Ascomycota	RPO21	GO:0000228,GO:0000428,GO:0000731,GO:0000785,GO:0000790,GO:0003674,GO:0003676,GO:0003677,GO:0005488,GO:0005575,GO:0005622,GO:0005623,GO:0005634,GO:0005654,GO:0005665,GO:0005694,GO:0005737,GO:0005739,GO:0006139,GO:0006259,GO:0006281,GO:0006301,GO:0006351,GO:0006366,GO:0006725,GO:0006807,GO:0006950,GO:0006974,GO:0008150,GO:0008152,GO:0009058,GO:0009059,GO:0009987,GO:0010467,GO:0010494,GO:0016070,GO:…	38CEW@33154,3NWQ7@4751,3QM1W@4890,COG0086@1,KOG0260@2759	DNA-dependent RNA polymerase catalyzes the transcription of DNA into RNA using the four ribonucleoside triphosphates as substrates
OG0003401	Dcio308570	430498.S8A2S7	0	2946	Ascomycota	RPO21	GO:0000228,GO:0000428,GO:0000731,GO:0000785,GO:0000790,GO:0003674,GO:0003676,GO:0003677,GO:0005488,GO:0005575,GO:0005622,GO:0005623,GO:0005634,GO:0005654,GO:0005665,GO:0005694,GO:0005737,GO:0005739,GO:0006139,GO:0006259,GO:0006281,GO:0006301,GO:0006351,GO:0006366,GO:0006725,GO:0006807,GO:0006950,GO:0006974,GO:0008150,GO:0008152,GO:0009058,GO:0009059,GO:0009987,GO:0010467,GO:0010494,GO:0016070,GO:…	38CEW@33154,3NWQ7@4751,3QM1W@4890,COG0086@1,KOG0260@2759	DNA-dependent RNA polymerase catalyzes the transcription of DNA into RNA using the four ribonucleoside triphosphates as substrates
OG0003401	Dcoe07955	430498.S8A2S7	0	2904	Ascomycota	RPO21	GO:0000228,GO:0000428,GO:0000731,GO:0000785,GO:0000790,GO:0003674,GO:0003676,GO:0003677,GO:0005488,GO:0005575,GO:0005622,GO:0005623,GO:0005634,GO:0005654,GO:0005665,GO:0005694,GO:0005737,GO:0005739,GO:0006139,GO:0006259,GO:0006281,GO:0006301,GO:0006351,GO:0006366,GO:0006725,GO:0006807,GO:0006950,GO:0006974,GO:0008150,GO:0008152,GO:0009058,GO:0009059,GO:0009987,GO:0010467,GO:0010494,GO:0016070,GO:…	38CEW@33154,3NWQ7@4751,3QM1W@4890,COG0086@1,KOG0260@2759	DNA-dependent RNA polymerase catalyzes the transcription of DNA into RNA using the four ribonucleoside triphosphates as substrates
OG0003401	Ddac00577	430498.S8A2S7	0	2630.5	Ascomycota	RPO21	GO:0000228,GO:0000428,GO:0000731,GO:0000785,GO:0000790,GO:0003674,GO:0003676,GO:0003677,GO:0005488,GO:0005575,GO:0005622,GO:0005623,GO:0005634,GO:0005654,GO:0005665,GO:0005694,GO:0005737,GO:0005739,GO:0006139,GO:0006259,GO:0006281,GO:0006301,GO:0006351,GO:0006366,GO:0006725,GO:0006807,GO:0006950,GO:0006974,GO:0008150,GO:0008152,GO:0009058,GO:0009059,GO:0009987,GO:0010467,GO:0010494,GO:0016070,GO:…	38CEW@33154,3NWQ7@4751,3QM1W@4890,COG0086@1,KOG0260@2759	DNA-dependent RNA polymerase catalyzes the transcription of DNA into RNA using the four ribonucleoside triphosphates as substrates
OG0003401	Ddre10343	430498.S8A2S7	0	2666.3	Ascomycota	RPO21	GO:0000228,GO:0000428,GO:0000731,GO:0000785,GO:0000790,GO:0003674,GO:0003676,GO:0003677,GO:0005488,GO:0005575,GO:0005622,GO:0005623,GO:0005634,GO:0005654,GO:0005665,GO:0005694,GO:0005737,GO:0005739,GO:0006139,GO:0006259,GO:0006281,GO:0006301,GO:0006351,GO:0006366,GO:0006725,GO:0006807,GO:0006950,GO:0006974,GO:0008150,GO:0008152,GO:0009058,GO:0009059,GO:0009987,GO:0010467,GO:0010494,GO:0016070,GO:…	38CEW@33154,3NWQ7@4751,3QM1W@4890,COG0086@1,KOG0260@2759	DNA-dependent RNA polymerase catalyzes the transcription of DNA into RNA using the four ribonucleoside triphosphates as substrates
OG0003401	Dhap07645	430498.S8A2S7	0	3095.1	Ascomycota	RPO21	GO:0000228,GO:0000428,GO:0000731,GO:0000785,GO:0000790,GO:0003674,GO:0003676,GO:0003677,GO:0005488,GO:0005575,GO:0005622,GO:0005623,GO:0005634,GO:0005654,GO:0005665,GO:0005694,GO:0005737,GO:0005739,GO:0006139,GO:0006259,GO:0006281,GO:0006301,GO:0006351,GO:0006366,GO:0006725,GO:0006807,GO:0006950,GO:0006974,GO:0008150,GO:0008152,GO:0009058,GO:0009059,GO:0009987,GO:0010467,GO:0010494,GO:0016070,GO:…	38CEW@33154,3NWQ7@4751,3QM1W@4890,COG0086@1,KOG0260@2759	DNA-dependent RNA polymerase catalyzes the transcription of DNA into RNA using the four ribonucleoside triphosphates as substrates
OG0003401	Dlep04930	430498.S8A2S7	0	2980.7	Ascomycota	RPO21	GO:0000228,GO:0000428,GO:0000731,GO:0000785,GO:0000790,GO:0003674,GO:0003676,GO:0003677,GO:0005488,GO:0005575,GO:0005622,GO:0005623,GO:0005634,GO:0005654,GO:0005665,GO:0005694,GO:0005737,GO:0005739,GO:0006139,GO:0006259,GO:0006281,GO:0006301,GO:0006351,GO:0006366,GO:0006725,GO:0006807,GO:0006950,GO:0006974,GO:0008150,GO:0008152,GO:0009058,GO:0009059,GO:0009987,GO:0010467,GO:0010494,GO:0016070,GO:…	38CEW@33154,3NWQ7@4751,3QM1W@4890,COG0086@1,KOG0260@2759	DNA-dependent RNA polymerase catalyzes the transcription of DNA into RNA using the four ribonucleoside triphosphates as substrates
OG0003401	Dpar02251	430498.S8A2S7	0	2993.8	Ascomycota	RPO21	GO:0000228,GO:0000428,GO:0000731,GO:0000785,GO:0000790,GO:0003674,GO:0003676,GO:0003677,GO:0005488,GO:0005575,GO:0005622,GO:0005623,GO:0005634,GO:0005654,GO:0005665,GO:0005694,GO:0005737,GO:0005739,GO:0006139,GO:0006259,GO:0006281,GO:0006301,GO:0006351,GO:0006366,GO:0006725,GO:0006807,GO:0006950,GO:0006974,GO:0008150,GO:0008152,GO:0009058,GO:0009059,GO:0009987,GO:0010467,GO:0010494,GO:0016070,GO:…	38CEW@33154,3NWQ7@4751,3QM1W@4890,COG0086@1,KOG0260@2759	DNA-dependent RNA polymerase catalyzes the transcription of DNA into RNA using the four ribonucleoside triphosphates as substrates
OG0003401	Dque06221	430498.S8A2S7	0	3009.6	Ascomycota	RPO21	GO:0000228,GO:0000428,GO:0000731,GO:0000785,GO:0000790,GO:0003674,GO:0003676,GO:0003677,GO:0005488,GO:0005575,GO:0005622,GO:0005623,GO:0005634,GO:0005654,GO:0005665,GO:0005694,GO:0005737,GO:0005739,GO:0006139,GO:0006259,GO:0006281,GO:0006301,GO:0006351,GO:0006366,GO:0006725,GO:0006807,GO:0006950,GO:0006974,GO:0008150,GO:0008152,GO:0009058,GO:0009059,GO:0009987,GO:0010467,GO:0010494,GO:0016070,GO:…	38CEW@33154,3NWQ7@4751,3QM1W@4890,COG0086@1,KOG0260@2759	DNA-dependent RNA polymerase catalyzes the transcription of DNA into RNA using the four ribonucleoside triphosphates as substrates
OG0003401	Dste02072	430498.S8A2S7	0	2899.8	Ascomycota	RPO21	GO:0000228,GO:0000428,GO:0000731,GO:0000785,GO:0000790,GO:0003674,GO:0003676,GO:0003677,GO:0005488,GO:0005575,GO:0005622,GO:0005623,GO:0005634,GO:0005654,GO:0005665,GO:0005694,GO:0005737,GO:0005739,GO:0006139,GO:0006259,GO:0006281,GO:0006301,GO:0006351,GO:0006366,GO:0006725,GO:0006807,GO:0006950,GO:0006974,GO:0008150,GO:0008152,GO:0009058,GO:0009059,GO:0009987,GO:0010467,GO:0010494,GO:0016070,GO:…	38CEW@33154,3NWQ7@4751,3QM1W@4890,COG0086@1,KOG0260@2759	DNA-dependent RNA polymerase catalyzes the transcription of DNA into RNA using the four ribonucleoside triphosphates as substrates
OG0003401	Dtib05329	430498.S8A2S7	0	3026.1	Ascomycota	RPO21	GO:0000228,GO:0000428,GO:0000731,GO:0000785,GO:0000790,GO:0003674,GO:0003676,GO:0003677,GO:0005488,GO:0005575,GO:0005622,GO:0005623,GO:0005634,GO:0005654,GO:0005665,GO:0005694,GO:0005737,GO:0005739,GO:0006139,GO:0006259,GO:0006281,GO:0006301,GO:0006351,GO:0006366,GO:0006725,GO:0006807,GO:0006950,GO:0006974,GO:0008150,GO:0008152,GO:0009058,GO:0009059,GO:0009987,GO:0010467,GO:0010494,GO:0016070,GO:…	38CEW@33154,3NWQ7@4751,3QM1W@4890,COG0086@1,KOG0260@2759	DNA-dependent RNA polymerase catalyzes the transcription of DNA into RNA using the four ribonucleoside triphosphates as substrates
OG0003822	AEN_04539	430498.S8B9D4	4.2e-106	391	Ascomycota	EFM6	GO:0003674,GO:0003824,GO:0005575,GO:0005622,GO:0005623,GO:0005737,GO:0008150,GO:0008152,GO:0008168,GO:0008757,GO:0016740,GO:0016741,GO:0032259,GO:0044424,GO:0044464	39R9W@33154,3P12E@4751,3QQWH@4890,KOG2793@1,KOG2793@2759	S-adenosyl-L-methionine-dependent protein-lysine N- methyltransferase that methylates elongation factor 1-alpha
OG0003822	AFL_00251	430498.S8B9D4	3.1e-117	427.9	Ascomycota	EFM6	GO:0003674,GO:0003824,GO:0005575,GO:0005622,GO:0005623,GO:0005737,GO:0008150,GO:0008152,GO:0008168,GO:0008757,GO:0016740,GO:0016741,GO:0032259,GO:0044424,GO:0044464	39R9W@33154,3P12E@4751,3QQWH@4890,KOG2793@1,KOG2793@2759	S-adenosyl-L-methionine-dependent protein-lysine N- methyltransferase that methylates elongation factor 1-alpha
OG0003822	Acon07708	13349.G1XKL6	6.3e-94	350.1	Ascomycota	EFM6	GO:0003674,GO:0003824,GO:0005575,GO:0005622,GO:0005623,GO:0005737,GO:0008150,GO:0008152,GO:0008168,GO:0008757,GO:0016740,GO:0016741,GO:0032259,GO:0044424,GO:0044464	39R9W@33154,3P12E@4751,3QQWH@4890,KOG2793@1,KOG2793@2759	S-adenosyl-L-methionine-dependent protein-lysine N- methyltransferase that methylates elongation factor 1-alpha
OG0003822	Airi06789	13349.G1XKL6	8.3e-77	293.1	Ascomycota	EFM6	GO:0003674,GO:0003824,GO:0005575,GO:0005622,GO:0005623,GO:0005737,GO:0008150,GO:0008152,GO:0008168,GO:0008757,GO:0016740,GO:0016741,GO:0032259,GO:0044424,GO:0044464	39R9W@33154,3P12E@4751,3QQWH@4890,KOG2793@1,KOG2793@2759	S-adenosyl-L-methionine-dependent protein-lysine N- methyltransferase that methylates elongation factor 1-alpha
OG0003822	Amus08289	430498.S8B9D4	9.2e-86	323.2	Ascomycota	EFM6	GO:0003674,GO:0003824,GO:0005575,GO:0005622,GO:0005623,GO:0005737,GO:0008150,GO:0008152,GO:0008168,GO:0008757,GO:0016740,GO:0016741,GO:0032259,GO:0044424,GO:0044464	39R9W@33154,3P12E@4751,3QQWH@4890,KOG2793@1,KOG2793@2759	S-adenosyl-L-methionine-dependent protein-lysine N- methyltransferase that methylates elongation factor 1-alpha
OG0003822	Aoli09004	13349.G1XKL6	1.8e-115	421.8	Ascomycota	EFM6	GO:0003674,GO:0003824,GO:0005575,GO:0005622,GO:0005623,GO:0005737,GO:0008150,GO:0008152,GO:0008168,GO:0008757,GO:0016740,GO:0016741,GO:0032259,GO:0044424,GO:0044464	39R9W@33154,3P12E@4751,3QQWH@4890,KOG2793@1,KOG2793@2759	S-adenosyl-L-methionine-dependent protein-lysine N- methyltransferase that methylates elongation factor 1-alpha
OG0003822	Apse08121	13349.G1XKL6	5.8e-78	297	Ascomycota	EFM6	GO:0003674,GO:0003824,GO:0005575,GO:0005622,GO:0005623,GO:0005737,GO:0008150,GO:0008152,GO:0008168,GO:0008757,GO:0016740,GO:0016741,GO:0032259,GO:0044424,GO:0044464	39R9W@33154,3P12E@4751,3QQWH@4890,KOG2793@1,KOG2793@2759	S-adenosyl-L-methionine-dependent protein-lysine N- methyltransferase that methylates elongation factor 1-alpha
OG0003822	Asin08812	430498.S8B9D4	1.6e-113	415.6	Ascomycota	EFM6	GO:0003674,GO:0003824,GO:0005575,GO:0005622,GO:0005623,GO:0005737,GO:0008150,GO:0008152,GO:0008168,GO:0008757,GO:0016740,GO:0016741,GO:0032259,GO:0044424,GO:0044464	39R9W@33154,3P12E@4751,3QQWH@4890,KOG2793@1,KOG2793@2759	S-adenosyl-L-methionine-dependent protein-lysine N- methyltransferase that methylates elongation factor 1-alpha
OG0003822	Asph08140	430498.S8B9D4	1.4e-85	322.4	Ascomycota	EFM6	GO:0003674,GO:0003824,GO:0005575,GO:0005622,GO:0005623,GO:0005737,GO:0008150,GO:0008152,GO:0008168,GO:0008757,GO:0016740,GO:0016741,GO:0032259,GO:0044424,GO:0044464	39R9W@33154,3P12E@4751,3QQWH@4890,KOG2793@1,KOG2793@2759	S-adenosyl-L-methionine-dependent protein-lysine N- methyltransferase that methylates elongation factor 1-alpha
OG0003822	Aver09000	430498.S8B9D4	5.8e-87	327	Ascomycota	EFM6	GO:0003674,GO:0003824,GO:0005575,GO:0005622,GO:0005623,GO:0005737,GO:0008150,GO:0008152,GO:0008168,GO:0008757,GO:0016740,GO:0016741,GO:0032259,GO:0044424,GO:0044464	39R9W@33154,3P12E@4751,3QQWH@4890,KOG2793@1,KOG2793@2759	S-adenosyl-L-methionine-dependent protein-lysine N- methyltransferase that methylates elongation factor 1-alpha
OG0003822	DCYL_05903	430498.S8B9D4	3.1e-112	411.4	Ascomycota	EFM6	GO:0003674,GO:0003824,GO:0005575,GO:0005622,GO:0005623,GO:0005737,GO:0008150,GO:0008152,GO:0008168,GO:0008757,GO:0016740,GO:0016741,GO:0032259,GO:0044424,GO:0044464	39R9W@33154,3P12E@4751,3QQWH@4890,KOG2793@1,KOG2793@2759	S-adenosyl-L-methionine-dependent protein-lysine N- methyltransferase that methylates elongation factor 1-alpha
OG0003822	Dbro00024	430498.S8B9D4	5.8e-105	387.5	Ascomycota	EFM6	GO:0003674,GO:0003824,GO:0005575,GO:0005622,GO:0005623,GO:0005737,GO:0008150,GO:0008152,GO:0008168,GO:0008757,GO:0016740,GO:0016741,GO:0032259,GO:0044424,GO:0044464	39R9W@33154,3P12E@4751,3QQWH@4890,KOG2793@1,KOG2793@2759	S-adenosyl-L-methionine-dependent protein-lysine N- methyltransferase that methylates elongation factor 1-alpha
OG0003822	Dcio106254	430498.S8B9D4	1.6e-89	335.5	Ascomycota	EFM6	GO:0003674,GO:0003824,GO:0005575,GO:0005622,GO:0005623,GO:0005737,GO:0008150,GO:0008152,GO:0008168,GO:0008757,GO:0016740,GO:0016741,GO:0032259,GO:0044424,GO:0044464	39R9W@33154,3P12E@4751,3QQWH@4890,KOG2793@1,KOG2793@2759	S-adenosyl-L-methionine-dependent protein-lysine N- methyltransferase that methylates elongation factor 1-alpha
OG0003822	Dcio209757	430498.S8B9D4	6.5e-72	277.3	Ascomycota	EFM6	GO:0003674,GO:0003824,GO:0005575,GO:0005622,GO:0005623,GO:0005737,GO:0008150,GO:0008152,GO:0008168,GO:0008757,GO:0016740,GO:0016741,GO:0032259,GO:0044424,GO:0044464	39R9W@33154,3P12E@4751,3QQWH@4890,KOG2793@1,KOG2793@2759	S-adenosyl-L-methionine-dependent protein-lysine N- methyltransferase that methylates elongation factor 1-alpha
OG0003822	Dcio302743	430498.S8B9D4	1.6e-89	335.5	Ascomycota	EFM6	GO:0003674,GO:0003824,GO:0005575,GO:0005622,GO:0005623,GO:0005737,GO:0008150,GO:0008152,GO:0008168,GO:0008757,GO:0016740,GO:0016741,GO:0032259,GO:0044424,GO:0044464	39R9W@33154,3P12E@4751,3QQWH@4890,KOG2793@1,KOG2793@2759	S-adenosyl-L-methionine-dependent protein-lysine N- methyltransferase that methylates elongation factor 1-alpha
OG0003822	Dcoe00026	430498.S8B9D4	8e-80	303.5	Ascomycota	EFM6	GO:0003674,GO:0003824,GO:0005575,GO:0005622,GO:0005623,GO:0005737,GO:0008150,GO:0008152,GO:0008168,GO:0008757,GO:0016740,GO:0016741,GO:0032259,GO:0044424,GO:0044464	39R9W@33154,3P12E@4751,3QQWH@4890,KOG2793@1,KOG2793@2759	S-adenosyl-L-methionine-dependent protein-lysine N- methyltransferase that methylates elongation factor 1-alpha
OG0003822	Ddac07140	430498.S8B9D4	3e-112	411.4	Ascomycota	EFM6	GO:0003674,GO:0003824,GO:0005575,GO:0005622,GO:0005623,GO:0005737,GO:0008150,GO:0008152,GO:0008168,GO:0008757,GO:0016740,GO:0016741,GO:0032259,GO:0044424,GO:0044464	39R9W@33154,3P12E@4751,3QQWH@4890,KOG2793@1,KOG2793@2759	S-adenosyl-L-methionine-dependent protein-lysine N- methyltransferase that methylates elongation factor 1-alpha
OG0003822	Ddre03940	430498.S8B9D4	1.2e-83	316.2	Ascomycota	EFM6	GO:0003674,GO:0003824,GO:0005575,GO:0005622,GO:0005623,GO:0005737,GO:0008150,GO:0008152,GO:0008168,GO:0008757,GO:0016740,GO:0016741,GO:0032259,GO:0044424,GO:0044464	39R9W@33154,3P12E@4751,3QQWH@4890,KOG2793@1,KOG2793@2759	S-adenosyl-L-methionine-dependent protein-lysine N- methyltransferase that methylates elongation factor 1-alpha
OG0003822	Dhap05324	430498.S8B9D4	3.3e-138	497.7	Ascomycota	EFM6	GO:0003674,GO:0003824,GO:0005575,GO:0005622,GO:0005623,GO:0005737,GO:0008150,GO:0008152,GO:0008168,GO:0008757,GO:0016740,GO:0016741,GO:0032259,GO:0044424,GO:0044464	39R9W@33154,3P12E@4751,3QQWH@4890,KOG2793@1,KOG2793@2759	S-adenosyl-L-methionine-dependent protein-lysine N- methyltransferase that methylates elongation factor 1-alpha
OG0003822	Dlep07039	430498.S8B9D4	1.8e-88	332	Ascomycota	EFM6	GO:0003674,GO:0003824,GO:0005575,GO:0005622,GO:0005623,GO:0005737,GO:0008150,GO:0008152,GO:0008168,GO:0008757,GO:0016740,GO:0016741,GO:0032259,GO:0044424,GO:0044464	39R9W@33154,3P12E@4751,3QQWH@4890,KOG2793@1,KOG2793@2759	S-adenosyl-L-methionine-dependent protein-lysine N- methyltransferase that methylates elongation factor 1-alpha
OG0003822	Dpar08429	430498.S8B9D4	1.8e-85	322	Ascomycota	EFM6	GO:0003674,GO:0003824,GO:0005575,GO:0005622,GO:0005623,GO:0005737,GO:0008150,GO:0008152,GO:0008168,GO:0008757,GO:0016740,GO:0016741,GO:0032259,GO:0044424,GO:0044464	39R9W@33154,3P12E@4751,3QQWH@4890,KOG2793@1,KOG2793@2759	S-adenosyl-L-methionine-dependent protein-lysine N- methyltransferase that methylates elongation factor 1-alpha
OG0003822	Dque08900	430498.S8B9D4	1e-115	422.9	Ascomycota	EFM6	GO:0003674,GO:0003824,GO:0005575,GO:0005622,GO:0005623,GO:0005737,GO:0008150,GO:0008152,GO:0008168,GO:0008757,GO:0016740,GO:0016741,GO:0032259,GO:0044424,GO:0044464	39R9W@33154,3P12E@4751,3QQWH@4890,KOG2793@1,KOG2793@2759	S-adenosyl-L-methionine-dependent protein-lysine N- methyltransferase that methylates elongation factor 1-alpha
OG0003822	Dste03787	430498.S8B9D4	4.9e-107	394	Ascomycota	EFM6	GO:0003674,GO:0003824,GO:0005575,GO:0005622,GO:0005623,GO:0005737,GO:0008150,GO:0008152,GO:0008168,GO:0008757,GO:0016740,GO:0016741,GO:0032259,GO:0044424,GO:0044464	39R9W@33154,3P12E@4751,3QQWH@4890,KOG2793@1,KOG2793@2759	S-adenosyl-L-methionine-dependent protein-lysine N- methyltransferase that methylates elongation factor 1-alpha
OG0003822	Dtib03099	430498.S8B9D4	4.4e-87	327.4	Ascomycota	EFM6	GO:0003674,GO:0003824,GO:0005575,GO:0005622,GO:0005623,GO:0005737,GO:0008150,GO:0008152,GO:0008168,GO:0008757,GO:0016740,GO:0016741,GO:0032259,GO:0044424,GO:0044464	39R9W@33154,3P12E@4751,3QQWH@4890,KOG2793@1,KOG2793@2759	S-adenosyl-L-methionine-dependent protein-lysine N- methyltransferase that methylates elongation factor 1-alpha
OG0003789	AEN_04453	430498.S8AI23	0	1108.2	Ascomycota			2ED7M@1,2SIX7@2759,39FQH@33154,3NZ1F@4751,3QPFA@4890	Kelch repeat protein
OG0003789	AFL_02567	13349.G1XST7	0	1315.8	Ascomycota			2ED7M@1,2SIX7@2759,39FQH@33154,3NZ1F@4751,3QPFA@4890	Kelch repeat protein
OG0003789	Acon00195	13349.G1XST7	0	1365.9	Ascomycota			2ED7M@1,2SIX7@2759,39FQH@33154,3NZ1F@4751,3QPFA@4890	Kelch repeat protein
OG0003789	Airi01787	13349.G1XST7	0	1198.7	Ascomycota			2ED7M@1,2SIX7@2759,39FQH@33154,3NZ1F@4751,3QPFA@4890	Kelch repeat protein
OG0003789	Amus01305	13349.G1XST7	0	1322.8	Ascomycota			2ED7M@1,2SIX7@2759,39FQH@33154,3NZ1F@4751,3QPFA@4890	Kelch repeat protein
OG0003789	Aoli01355	13349.G1XST7	0	1433.3	Ascomycota			2ED7M@1,2SIX7@2759,39FQH@33154,3NZ1F@4751,3QPFA@4890	Kelch repeat protein
OG0003789	Apse06164	13349.G1XST7	0	1313.1	Ascomycota			2ED7M@1,2SIX7@2759,39FQH@33154,3NZ1F@4751,3QPFA@4890	Kelch repeat protein
OG0003789	Asin01675	13349.G1XST7	0	1108.2	Ascomycota			2ED7M@1,2SIX7@2759,39FQH@33154,3NZ1F@4751,3QPFA@4890	Kelch repeat protein
OG0003789	Asph02568	13349.G1XST7	0	1198	Ascomycota			2ED7M@1,2SIX7@2759,39FQH@33154,3NZ1F@4751,3QPFA@4890	Kelch repeat protein
OG0003789	Aver00316	13349.G1XST7	0	1098.6	Ascomycota			2ED7M@1,2SIX7@2759,39FQH@33154,3NZ1F@4751,3QPFA@4890	Kelch repeat protein
OG0003789	DCYL_04538	430498.S8AI23	2.4e-214	751.9	Ascomycota			2ED7M@1,2SIX7@2759,39FQH@33154,3NZ1F@4751,3QPFA@4890	Kelch repeat protein
OG0003789	Dbro05545	430498.S8AI23	1.5e-269	935.6	Ascomycota			2ED7M@1,2SIX7@2759,39FQH@33154,3NZ1F@4751,3QPFA@4890	Kelch repeat protein
OG0003789	Dcio100916	430498.S8AI23	5.9e-306	1056.6	Ascomycota			2ED7M@1,2SIX7@2759,39FQH@33154,3NZ1F@4751,3QPFA@4890	Kelch repeat protein
OG0003789	Dcio200360	430498.S8AI23	1.3e-305	1055.4	Ascomycota			2ED7M@1,2SIX7@2759,39FQH@33154,3NZ1F@4751,3QPFA@4890	Kelch repeat protein
OG0003789	Dcio300240	430498.S8AI23	5.9e-306	1056.6	Ascomycota			2ED7M@1,2SIX7@2759,39FQH@33154,3NZ1F@4751,3QPFA@4890	Kelch repeat protein
OG0003789	Dcoe06799	430498.S8AI23	7.5e-253	880.2	Ascomycota			2ED7M@1,2SIX7@2759,39FQH@33154,3NZ1F@4751,3QPFA@4890	Kelch repeat protein
OG0003789	Ddac04325	430498.S8AI23	2.5e-264	918.3	Ascomycota			2ED7M@1,2SIX7@2759,39FQH@33154,3NZ1F@4751,3QPFA@4890	Kelch repeat protein
OG0003789	Ddre02204	430498.S8AI23	0	1181.4	Ascomycota			2ED7M@1,2SIX7@2759,39FQH@33154,3NZ1F@4751,3QPFA@4890	Kelch repeat protein
OG0003789	Dhap03863	430498.S8AI23	0	1539.6	Ascomycota			2ED7M@1,2SIX7@2759,39FQH@33154,3NZ1F@4751,3QPFA@4890	Kelch repeat protein
OG0003789	Dlep06573	430498.S8AI23	0	1234.6	Ascomycota			2ED7M@1,2SIX7@2759,39FQH@33154,3NZ1F@4751,3QPFA@4890	Kelch repeat protein
OG0003789	Dpar02940	430498.S8AI23	0	1215.7	Ascomycota			2ED7M@1,2SIX7@2759,39FQH@33154,3NZ1F@4751,3QPFA@4890	Kelch repeat protein
OG0003789	Dque01580	430498.S8AI23	0	1094.7	Ascomycota			2ED7M@1,2SIX7@2759,39FQH@33154,3NZ1F@4751,3QPFA@4890	Kelch repeat protein
OG0003789	Dste00278	430498.S8AI23	1.1e-243	849.7	Ascomycota			2ED7M@1,2SIX7@2759,39FQH@33154,3NZ1F@4751,3QPFA@4890	Kelch repeat protein
OG0003789	Dtib03761	430498.S8AI23	0	1088.6	Ascomycota			2ED7M@1,2SIX7@2759,39FQH@33154,3NZ1F@4751,3QPFA@4890	Kelch repeat protein
OG0004221	AEN_05839	430498.S8A4I6	2.5e-185	654.8	Ascomycota			39MGM@33154,3NZ8X@4751,3QNMJ@4890,COG2041@1,KOG0535@2759	sulfite oxidase
OG0004221	AFL_02323	13349.G1X2C5	1e-202	712.6	Ascomycota			39MGM@33154,3NZ8X@4751,3QNMJ@4890,COG2041@1,KOG0535@2759	sulfite oxidase
OG0004221	Acon06781	13349.G1X2C5	2.1e-216	758.1	Ascomycota			39MGM@33154,3NZ8X@4751,3QNMJ@4890,COG2041@1,KOG0535@2759	sulfite oxidase
OG0004221	Airi06458	13349.G1X2C5	8.1e-205	719.5	Ascomycota			39MGM@33154,3NZ8X@4751,3QNMJ@4890,COG2041@1,KOG0535@2759	sulfite oxidase
OG0004221	Amus08827	13349.G1X2C5	3.4e-195	687.6	Ascomycota			39MGM@33154,3NZ8X@4751,3QNMJ@4890,COG2041@1,KOG0535@2759	sulfite oxidase
OG0004221	Aoli06041	13349.G1X2C5	1.3e-231	808.5	Ascomycota			39MGM@33154,3NZ8X@4751,3QNMJ@4890,COG2041@1,KOG0535@2759	sulfite oxidase
OG0004221	Apse06391	13349.G1X2C5	6.2e-205	719.9	Ascomycota			39MGM@33154,3NZ8X@4751,3QNMJ@4890,COG2041@1,KOG0535@2759	sulfite oxidase
OG0004221	Asin05719	13349.G1X2C5	4.3e-214	750.4	Ascomycota			39MGM@33154,3NZ8X@4751,3QNMJ@4890,COG2041@1,KOG0535@2759	sulfite oxidase
OG0004221	Asph05301	13349.G1X2C5	3.9e-207	727.2	Ascomycota			39MGM@33154,3NZ8X@4751,3QNMJ@4890,COG2041@1,KOG0535@2759	sulfite oxidase
OG0004221	Aver06802	13349.G1X2C5	4.4e-211	740.3	Ascomycota			39MGM@33154,3NZ8X@4751,3QNMJ@4890,COG2041@1,KOG0535@2759	sulfite oxidase
OG0004221	DCYL_06898	430498.S8A4I6	3.1e-169	601.3	Ascomycota			39MGM@33154,3NZ8X@4751,3QNMJ@4890,COG2041@1,KOG0535@2759	sulfite oxidase
OG0004221	Dbro05313	430498.S8A4I6	1.1e-166	592.8	Ascomycota			39MGM@33154,3NZ8X@4751,3QNMJ@4890,COG2041@1,KOG0535@2759	sulfite oxidase
OG0004221	Dcio111760	430498.S8A4I6	5.8e-192	676.8	Ascomycota			39MGM@33154,3NZ8X@4751,3QNMJ@4890,COG2041@1,KOG0535@2759	sulfite oxidase
OG0004221	Dcio209983	430498.S8A4I6	4e-193	680.6	Ascomycota			39MGM@33154,3NZ8X@4751,3QNMJ@4890,COG2041@1,KOG0535@2759	sulfite oxidase
OG0004221	Dcio306013	430498.S8A4I6	2e-192	678.3	Ascomycota			39MGM@33154,3NZ8X@4751,3QNMJ@4890,COG2041@1,KOG0535@2759	sulfite oxidase
OG0004221	Dcoe04195	430498.S8A4I6	9.3e-174	616.3	Ascomycota			39MGM@33154,3NZ8X@4751,3QNMJ@4890,COG2041@1,KOG0535@2759	sulfite oxidase
OG0004221	Ddac04524	430498.S8A4I6	1.4e-164	585.9	Ascomycota			39MGM@33154,3NZ8X@4751,3QNMJ@4890,COG2041@1,KOG0535@2759	sulfite oxidase
OG0004221	Ddre06196	430498.S8A4I6	6e-165	587	Ascomycota			39MGM@33154,3NZ8X@4751,3QNMJ@4890,COG2041@1,KOG0535@2759	sulfite oxidase
OG0004221	Dhap03516	430498.S8A4I6	2.5e-219	768.1	Ascomycota			39MGM@33154,3NZ8X@4751,3QNMJ@4890,COG2041@1,KOG0535@2759	sulfite oxidase
OG0004221	Dlep01756	430498.S8A4I6	3.4e-192	677.6	Ascomycota			39MGM@33154,3NZ8X@4751,3QNMJ@4890,COG2041@1,KOG0535@2759	sulfite oxidase
OG0004221	Dpar08272	430498.S8A4I6	1e-188	666	Ascomycota			39MGM@33154,3NZ8X@4751,3QNMJ@4890,COG2041@1,KOG0535@2759	sulfite oxidase
OG0004221	Dque06027	430498.S8A4I6	1.9e-195	688.3	Ascomycota			39MGM@33154,3NZ8X@4751,3QNMJ@4890,COG2041@1,KOG0535@2759	sulfite oxidase
OG0004221	Dste06034	430498.S8A4I6	3.4e-168	597.8	Ascomycota			39MGM@33154,3NZ8X@4751,3QNMJ@4890,COG2041@1,KOG0535@2759	sulfite oxidase
OG0004221	Dtib08948	430498.S8A4I6	6.4e-199	699.9	Ascomycota			39MGM@33154,3NZ8X@4751,3QNMJ@4890,COG2041@1,KOG0535@2759	sulfite oxidase
OG0004256	AEN_05960	430498.S8BLB4	2.6e-112	412.1	Ascomycota			39JFE@33154,3P1DA@4751,3QSVV@4890,KOG2605@1,KOG2605@2759	OTU-like cysteine protease
OG0004256	AFL_03376	13349.G1XID2	1.9e-126	459.1	Ascomycota			39JFE@33154,3P1DA@4751,3QSVV@4890,KOG2605@1,KOG2605@2759	OTU-like cysteine protease
OG0004256	Acon02765	13349.G1XID2	8e-90	337.4	Ascomycota			39JFE@33154,3P1DA@4751,3QSVV@4890,KOG2605@1,KOG2605@2759	OTU-like cysteine protease
OG0004256	Airi02330	13349.G1XID2	4.1e-93	348.2	Ascomycota			39JFE@33154,3P1DA@4751,3QSVV@4890,KOG2605@1,KOG2605@2759	OTU-like cysteine protease
OG0004256	Amus10424	13349.G1XID2	2.6e-120	438.7	Ascomycota			39JFE@33154,3P1DA@4751,3QSVV@4890,KOG2605@1,KOG2605@2759	OTU-like cysteine protease
OG0004256	Aoli04005	13349.G1XID2	5.5e-130	470.7	Ascomycota			39JFE@33154,3P1DA@4751,3QSVV@4890,KOG2605@1,KOG2605@2759	OTU-like cysteine protease
OG0004256	Apse08675	13349.G1XID2	1.1e-126	459.9	Ascomycota			39JFE@33154,3P1DA@4751,3QSVV@4890,KOG2605@1,KOG2605@2759	OTU-like cysteine protease
OG0004256	Asin05150	13349.G1XID2	2.5e-123	448.7	Ascomycota			39JFE@33154,3P1DA@4751,3QSVV@4890,KOG2605@1,KOG2605@2759	OTU-like cysteine protease
OG0004256	Asph07623	13349.G1XID2	2.2e-91	343.6	Ascomycota			39JFE@33154,3P1DA@4751,3QSVV@4890,KOG2605@1,KOG2605@2759	OTU-like cysteine protease
OG0004256	Aver07405	13349.G1XID2	1.4e-85	323.2	Ascomycota			39JFE@33154,3P1DA@4751,3QSVV@4890,KOG2605@1,KOG2605@2759	OTU-like cysteine protease
OG0004256	DCYL_06340	430498.S8BLB4	2.1e-71	276.2	Ascomycota			39JFE@33154,3P1DA@4751,3QSVV@4890,KOG2605@1,KOG2605@2759	OTU-like cysteine protease
OG0004256	Dbro08837	430498.S8BLB4	1.1e-85	323.6	Ascomycota			39JFE@33154,3P1DA@4751,3QSVV@4890,KOG2605@1,KOG2605@2759	OTU-like cysteine protease
OG0004256	Dcio102040	430498.S8BLB4	1.5e-82	313.2	Ascomycota			39JFE@33154,3P1DA@4751,3QSVV@4890,KOG2605@1,KOG2605@2759	OTU-like cysteine protease
OG0004256	Dcio204491	430498.S8BLB4	3.3e-74	285.4	Ascomycota			39JFE@33154,3P1DA@4751,3QSVV@4890,KOG2605@1,KOG2605@2759	OTU-like cysteine protease
OG0004256	Dcio305457	430498.S8BLB4	1e-111	410.2	Ascomycota			39JFE@33154,3P1DA@4751,3QSVV@4890,KOG2605@1,KOG2605@2759	OTU-like cysteine protease
OG0004256	Dcoe07608	430498.S8BLB4	4.8e-65	255	Ascomycota			39JFE@33154,3P1DA@4751,3QSVV@4890,KOG2605@1,KOG2605@2759	OTU-like cysteine protease
OG0004256	Ddac06681	430498.S8BLB4	1e-95	357.1	Ascomycota			39JFE@33154,3P1DA@4751,3QSVV@4890,KOG2605@1,KOG2605@2759	OTU-like cysteine protease
OG0004256	Ddre08044	430498.S8BLB4	1e-88	333.6	Ascomycota			39JFE@33154,3P1DA@4751,3QSVV@4890,KOG2605@1,KOG2605@2759	OTU-like cysteine protease
OG0004256	Dhap04422	430498.S8BLB4	5e-160	570.5	Ascomycota			39JFE@33154,3P1DA@4751,3QSVV@4890,KOG2605@1,KOG2605@2759	OTU-like cysteine protease
OG0004256	Dlep08064	430498.S8BLB4	1.9e-85	322.8	Ascomycota			39JFE@33154,3P1DA@4751,3QSVV@4890,KOG2605@1,KOG2605@2759	OTU-like cysteine protease
OG0004256	Dpar03296	430498.S8BLB4	3e-91	342	Ascomycota			39JFE@33154,3P1DA@4751,3QSVV@4890,KOG2605@1,KOG2605@2759	OTU-like cysteine protease
OG0004256	Dque06880	430498.S8BLB4	1.3e-119	436.4	Ascomycota			39JFE@33154,3P1DA@4751,3QSVV@4890,KOG2605@1,KOG2605@2759	OTU-like cysteine protease
OG0004256	Dste07861	430498.S8BLB4	1.8e-97	362.8	Ascomycota			39JFE@33154,3P1DA@4751,3QSVV@4890,KOG2605@1,KOG2605@2759	OTU-like cysteine protease
OG0004256	Dtib04090	430498.S8BLB4	4.4e-90	338.2	Ascomycota			39JFE@33154,3P1DA@4751,3QSVV@4890,KOG2605@1,KOG2605@2759	OTU-like cysteine protease
OG0004613	AEN_07120	430498.S8AEM6	8.3e-95	353.6	Ascomycota	rex2	GO:0000002,GO:0000175,GO:0000459,GO:0000460,GO:0000466,GO:0000467,GO:0000469,GO:0003674,GO:0003824,GO:0004518,GO:0004527,GO:0004532,GO:0004540,GO:0005575,GO:0005622,GO:0005623,GO:0005737,GO:0005739,GO:0006139,GO:0006364,GO:0006396,GO:0006725,GO:0006807,GO:0006996,GO:0007005,GO:0008150,GO:0008152,GO:0008408,GO:0009987,GO:0010467,GO:0016043,GO:0016070,GO:0016072,GO:0016073,GO:0016180,GO:0016787,GO:…	39R06@33154,3NYIP@4751,3QUDD@4890,COG1949@1,KOG3242@2759	rna exonuclease
OG0004613	AFL_04858	13349.G1WYH0	2e-78	298.9	Ascomycota	rex2	GO:0000002,GO:0000175,GO:0000459,GO:0000460,GO:0000466,GO:0000467,GO:0000469,GO:0003674,GO:0003824,GO:0004518,GO:0004527,GO:0004532,GO:0004540,GO:0005575,GO:0005622,GO:0005623,GO:0005737,GO:0005739,GO:0006139,GO:0006364,GO:0006396,GO:0006725,GO:0006807,GO:0006996,GO:0007005,GO:0008150,GO:0008152,GO:0008408,GO:0009987,GO:0010467,GO:0016043,GO:0016070,GO:0016072,GO:0016073,GO:0016180,GO:0016787,GO:…	39R06@33154,3NYIP@4751,3QUDD@4890,COG1949@1,KOG3242@2759	rna exonuclease
OG0004613	Acon03633	13349.G1WYH0	4.4e-92	344.4	Ascomycota	rex2	GO:0000002,GO:0000175,GO:0000459,GO:0000460,GO:0000466,GO:0000467,GO:0000469,GO:0003674,GO:0003824,GO:0004518,GO:0004527,GO:0004532,GO:0004540,GO:0005575,GO:0005622,GO:0005623,GO:0005737,GO:0005739,GO:0006139,GO:0006364,GO:0006396,GO:0006725,GO:0006807,GO:0006996,GO:0007005,GO:0008150,GO:0008152,GO:0008408,GO:0009987,GO:0010467,GO:0016043,GO:0016070,GO:0016072,GO:0016073,GO:0016180,GO:0016787,GO:…	39R06@33154,3NYIP@4751,3QUDD@4890,COG1949@1,KOG3242@2759	rna exonuclease
OG0004613	Airi05769	430498.S8AEM6	5.4e-79	300.8	Ascomycota	rex2	GO:0000002,GO:0000175,GO:0000459,GO:0000460,GO:0000466,GO:0000467,GO:0000469,GO:0003674,GO:0003824,GO:0004518,GO:0004527,GO:0004532,GO:0004540,GO:0005575,GO:0005622,GO:0005623,GO:0005737,GO:0005739,GO:0006139,GO:0006364,GO:0006396,GO:0006725,GO:0006807,GO:0006996,GO:0007005,GO:0008150,GO:0008152,GO:0008408,GO:0009987,GO:0010467,GO:0016043,GO:0016070,GO:0016072,GO:0016073,GO:0016180,GO:0016787,GO:…	39R06@33154,3NYIP@4751,3QUDD@4890,COG1949@1,KOG3242@2759	rna exonuclease
OG0004613	Amus04586	13349.G1WYH0	1.6e-78	299.3	Ascomycota	rex2	GO:0000002,GO:0000175,GO:0000459,GO:0000460,GO:0000466,GO:0000467,GO:0000469,GO:0003674,GO:0003824,GO:0004518,GO:0004527,GO:0004532,GO:0004540,GO:0005575,GO:0005622,GO:0005623,GO:0005737,GO:0005739,GO:0006139,GO:0006364,GO:0006396,GO:0006725,GO:0006807,GO:0006996,GO:0007005,GO:0008150,GO:0008152,GO:0008408,GO:0009987,GO:0010467,GO:0016043,GO:0016070,GO:0016072,GO:0016073,GO:0016180,GO:0016787,GO:…	39R06@33154,3NYIP@4751,3QUDD@4890,COG1949@1,KOG3242@2759	rna exonuclease
OG0004613	Aoli03585	13349.G1WYH0	1.7e-96	358.6	Ascomycota	rex2	GO:0000002,GO:0000175,GO:0000459,GO:0000460,GO:0000466,GO:0000467,GO:0000469,GO:0003674,GO:0003824,GO:0004518,GO:0004527,GO:0004532,GO:0004540,GO:0005575,GO:0005622,GO:0005623,GO:0005737,GO:0005739,GO:0006139,GO:0006364,GO:0006396,GO:0006725,GO:0006807,GO:0006996,GO:0007005,GO:0008150,GO:0008152,GO:0008408,GO:0009987,GO:0010467,GO:0016043,GO:0016070,GO:0016072,GO:0016073,GO:0016180,GO:0016787,GO:…	39R06@33154,3NYIP@4751,3QUDD@4890,COG1949@1,KOG3242@2759	rna exonuclease
OG0004613	Apse01442	13349.G1WYH0	2e-78	298.9	Ascomycota	rex2	GO:0000002,GO:0000175,GO:0000459,GO:0000460,GO:0000466,GO:0000467,GO:0000469,GO:0003674,GO:0003824,GO:0004518,GO:0004527,GO:0004532,GO:0004540,GO:0005575,GO:0005622,GO:0005623,GO:0005737,GO:0005739,GO:0006139,GO:0006364,GO:0006396,GO:0006725,GO:0006807,GO:0006996,GO:0007005,GO:0008150,GO:0008152,GO:0008408,GO:0009987,GO:0010467,GO:0016043,GO:0016070,GO:0016072,GO:0016073,GO:0016180,GO:0016787,GO:…	39R06@33154,3NYIP@4751,3QUDD@4890,COG1949@1,KOG3242@2759	rna exonuclease
OG0004613	Asin06190	13349.G1WYH0	3.6e-80	304.7	Ascomycota	rex2	GO:0000002,GO:0000175,GO:0000459,GO:0000460,GO:0000466,GO:0000467,GO:0000469,GO:0003674,GO:0003824,GO:0004518,GO:0004527,GO:0004532,GO:0004540,GO:0005575,GO:0005622,GO:0005623,GO:0005737,GO:0005739,GO:0006139,GO:0006364,GO:0006396,GO:0006725,GO:0006807,GO:0006996,GO:0007005,GO:0008150,GO:0008152,GO:0008408,GO:0009987,GO:0010467,GO:0016043,GO:0016070,GO:0016072,GO:0016073,GO:0016180,GO:0016787,GO:…	39R06@33154,3NYIP@4751,3QUDD@4890,COG1949@1,KOG3242@2759	rna exonuclease
OG0004613	Asph01702	430498.S8AEM6	1.1e-77	296.6	Ascomycota	rex2	GO:0000002,GO:0000175,GO:0000459,GO:0000460,GO:0000466,GO:0000467,GO:0000469,GO:0003674,GO:0003824,GO:0004518,GO:0004527,GO:0004532,GO:0004540,GO:0005575,GO:0005622,GO:0005623,GO:0005737,GO:0005739,GO:0006139,GO:0006364,GO:0006396,GO:0006725,GO:0006807,GO:0006996,GO:0007005,GO:0008150,GO:0008152,GO:0008408,GO:0009987,GO:0010467,GO:0016043,GO:0016070,GO:0016072,GO:0016073,GO:0016180,GO:0016787,GO:…	39R06@33154,3NYIP@4751,3QUDD@4890,COG1949@1,KOG3242@2759	rna exonuclease
OG0004613	Aver05143	13349.G1WYH0	6.8e-54	217.2	Ascomycota	rex2	GO:0000002,GO:0000175,GO:0000459,GO:0000460,GO:0000466,GO:0000467,GO:0000469,GO:0003674,GO:0003824,GO:0004518,GO:0004527,GO:0004532,GO:0004540,GO:0005575,GO:0005622,GO:0005623,GO:0005737,GO:0005739,GO:0006139,GO:0006364,GO:0006396,GO:0006725,GO:0006807,GO:0006996,GO:0007005,GO:0008150,GO:0008152,GO:0008408,GO:0009987,GO:0010467,GO:0016043,GO:0016070,GO:0016072,GO:0016073,GO:0016180,GO:0016787,GO:…	39R06@33154,3NYIP@4751,3QUDD@4890,COG1949@1,KOG3242@2759	rna exonuclease
OG0004613	DCYL_06165	430498.S8AEM6	1.7e-74	285.8	Ascomycota	rex2	GO:0000002,GO:0000175,GO:0000459,GO:0000460,GO:0000466,GO:0000467,GO:0000469,GO:0003674,GO:0003824,GO:0004518,GO:0004527,GO:0004532,GO:0004540,GO:0005575,GO:0005622,GO:0005623,GO:0005737,GO:0005739,GO:0006139,GO:0006364,GO:0006396,GO:0006725,GO:0006807,GO:0006996,GO:0007005,GO:0008150,GO:0008152,GO:0008408,GO:0009987,GO:0010467,GO:0016043,GO:0016070,GO:0016072,GO:0016073,GO:0016180,GO:0016787,GO:…	39R06@33154,3NYIP@4751,3QUDD@4890,COG1949@1,KOG3242@2759	rna exonuclease
OG0004613	Dbro01210	430498.S8AEM6	3.5e-77	294.7	Ascomycota	rex2	GO:0000002,GO:0000175,GO:0000459,GO:0000460,GO:0000466,GO:0000467,GO:0000469,GO:0003674,GO:0003824,GO:0004518,GO:0004527,GO:0004532,GO:0004540,GO:0005575,GO:0005622,GO:0005623,GO:0005737,GO:0005739,GO:0006139,GO:0006364,GO:0006396,GO:0006725,GO:0006807,GO:0006996,GO:0007005,GO:0008150,GO:0008152,GO:0008408,GO:0009987,GO:0010467,GO:0016043,GO:0016070,GO:0016072,GO:0016073,GO:0016180,GO:0016787,GO:…	39R06@33154,3NYIP@4751,3QUDD@4890,COG1949@1,KOG3242@2759	rna exonuclease
OG0004613	Dcio102475	430498.S8AEM6	1.6e-85	322.8	Ascomycota	rex2	GO:0000002,GO:0000175,GO:0000459,GO:0000460,GO:0000466,GO:0000467,GO:0000469,GO:0003674,GO:0003824,GO:0004518,GO:0004527,GO:0004532,GO:0004540,GO:0005575,GO:0005622,GO:0005623,GO:0005737,GO:0005739,GO:0006139,GO:0006364,GO:0006396,GO:0006725,GO:0006807,GO:0006996,GO:0007005,GO:0008150,GO:0008152,GO:0008408,GO:0009987,GO:0010467,GO:0016043,GO:0016070,GO:0016072,GO:0016073,GO:0016180,GO:0016787,GO:…	39R06@33154,3NYIP@4751,3QUDD@4890,COG1949@1,KOG3242@2759	rna exonuclease
OG0004613	Dcio202474	430498.S8AEM6	2.5e-84	318.5	Ascomycota	rex2	GO:0000002,GO:0000175,GO:0000459,GO:0000460,GO:0000466,GO:0000467,GO:0000469,GO:0003674,GO:0003824,GO:0004518,GO:0004527,GO:0004532,GO:0004540,GO:0005575,GO:0005622,GO:0005623,GO:0005737,GO:0005739,GO:0006139,GO:0006364,GO:0006396,GO:0006725,GO:0006807,GO:0006996,GO:0007005,GO:0008150,GO:0008152,GO:0008408,GO:0009987,GO:0010467,GO:0016043,GO:0016070,GO:0016072,GO:0016073,GO:0016180,GO:0016787,GO:…	39R06@33154,3NYIP@4751,3QUDD@4890,COG1949@1,KOG3242@2759	rna exonuclease
OG0004613	Dcio310437	430498.S8AEM6	1.2e-78	299.7	Ascomycota	rex2	GO:0000002,GO:0000175,GO:0000459,GO:0000460,GO:0000466,GO:0000467,GO:0000469,GO:0003674,GO:0003824,GO:0004518,GO:0004527,GO:0004532,GO:0004540,GO:0005575,GO:0005622,GO:0005623,GO:0005737,GO:0005739,GO:0006139,GO:0006364,GO:0006396,GO:0006725,GO:0006807,GO:0006996,GO:0007005,GO:0008150,GO:0008152,GO:0008408,GO:0009987,GO:0010467,GO:0016043,GO:0016070,GO:0016072,GO:0016073,GO:0016180,GO:0016787,GO:…	39R06@33154,3NYIP@4751,3QUDD@4890,COG1949@1,KOG3242@2759	rna exonuclease
OG0004613	Dcoe04977	430498.S8AEM6	1.2e-75	289.7	Ascomycota	rex2	GO:0000002,GO:0000175,GO:0000459,GO:0000460,GO:0000466,GO:0000467,GO:0000469,GO:0003674,GO:0003824,GO:0004518,GO:0004527,GO:0004532,GO:0004540,GO:0005575,GO:0005622,GO:0005623,GO:0005737,GO:0005739,GO:0006139,GO:0006364,GO:0006396,GO:0006725,GO:0006807,GO:0006996,GO:0007005,GO:0008150,GO:0008152,GO:0008408,GO:0009987,GO:0010467,GO:0016043,GO:0016070,GO:0016072,GO:0016073,GO:0016180,GO:0016787,GO:…	39R06@33154,3NYIP@4751,3QUDD@4890,COG1949@1,KOG3242@2759	rna exonuclease
OG0004613	Ddac08020	430498.S8AEM6	3.3e-75	288.1	Ascomycota	rex2	GO:0000002,GO:0000175,GO:0000459,GO:0000460,GO:0000466,GO:0000467,GO:0000469,GO:0003674,GO:0003824,GO:0004518,GO:0004527,GO:0004532,GO:0004540,GO:0005575,GO:0005622,GO:0005623,GO:0005737,GO:0005739,GO:0006139,GO:0006364,GO:0006396,GO:0006725,GO:0006807,GO:0006996,GO:0007005,GO:0008150,GO:0008152,GO:0008408,GO:0009987,GO:0010467,GO:0016043,GO:0016070,GO:0016072,GO:0016073,GO:0016180,GO:0016787,GO:…	39R06@33154,3NYIP@4751,3QUDD@4890,COG1949@1,KOG3242@2759	rna exonuclease
OG0004613	Ddre07286	430498.S8AEM6	1.5e-97	362.5	Ascomycota	rex2	GO:0000002,GO:0000175,GO:0000459,GO:0000460,GO:0000466,GO:0000467,GO:0000469,GO:0003674,GO:0003824,GO:0004518,GO:0004527,GO:0004532,GO:0004540,GO:0005575,GO:0005622,GO:0005623,GO:0005737,GO:0005739,GO:0006139,GO:0006364,GO:0006396,GO:0006725,GO:0006807,GO:0006996,GO:0007005,GO:0008150,GO:0008152,GO:0008408,GO:0009987,GO:0010467,GO:0016043,GO:0016070,GO:0016072,GO:0016073,GO:0016180,GO:0016787,GO:…	39R06@33154,3NYIP@4751,3QUDD@4890,COG1949@1,KOG3242@2759	rna exonuclease
OG0004613	Dhap04612	430498.S8AEM6	1e-127	462.6	Ascomycota	rex2	GO:0000002,GO:0000175,GO:0000459,GO:0000460,GO:0000466,GO:0000467,GO:0000469,GO:0003674,GO:0003824,GO:0004518,GO:0004527,GO:0004532,GO:0004540,GO:0005575,GO:0005622,GO:0005623,GO:0005737,GO:0005739,GO:0006139,GO:0006364,GO:0006396,GO:0006725,GO:0006807,GO:0006996,GO:0007005,GO:0008150,GO:0008152,GO:0008408,GO:0009987,GO:0010467,GO:0016043,GO:0016070,GO:0016072,GO:0016073,GO:0016180,GO:0016787,GO:…	39R06@33154,3NYIP@4751,3QUDD@4890,COG1949@1,KOG3242@2759	rna exonuclease
OG0004613	Dlep01559	430498.S8AEM6	2.5e-92	345.1	Ascomycota	rex2	GO:0000002,GO:0000175,GO:0000459,GO:0000460,GO:0000466,GO:0000467,GO:0000469,GO:0003674,GO:0003824,GO:0004518,GO:0004527,GO:0004532,GO:0004540,GO:0005575,GO:0005622,GO:0005623,GO:0005737,GO:0005739,GO:0006139,GO:0006364,GO:0006396,GO:0006725,GO:0006807,GO:0006996,GO:0007005,GO:0008150,GO:0008152,GO:0008408,GO:0009987,GO:0010467,GO:0016043,GO:0016070,GO:0016072,GO:0016073,GO:0016180,GO:0016787,GO:…	39R06@33154,3NYIP@4751,3QUDD@4890,COG1949@1,KOG3242@2759	rna exonuclease
OG0004613	Dpar01758	430498.S8AEM6	1.5e-85	322.8	Ascomycota	rex2	GO:0000002,GO:0000175,GO:0000459,GO:0000460,GO:0000466,GO:0000467,GO:0000469,GO:0003674,GO:0003824,GO:0004518,GO:0004527,GO:0004532,GO:0004540,GO:0005575,GO:0005622,GO:0005623,GO:0005737,GO:0005739,GO:0006139,GO:0006364,GO:0006396,GO:0006725,GO:0006807,GO:0006996,GO:0007005,GO:0008150,GO:0008152,GO:0008408,GO:0009987,GO:0010467,GO:0016043,GO:0016070,GO:0016072,GO:0016073,GO:0016180,GO:0016787,GO:…	39R06@33154,3NYIP@4751,3QUDD@4890,COG1949@1,KOG3242@2759	rna exonuclease
OG0004613	Dque04795	430498.S8AEM6	1.1e-86	326.6	Ascomycota	rex2	GO:0000002,GO:0000175,GO:0000459,GO:0000460,GO:0000466,GO:0000467,GO:0000469,GO:0003674,GO:0003824,GO:0004518,GO:0004527,GO:0004532,GO:0004540,GO:0005575,GO:0005622,GO:0005623,GO:0005737,GO:0005739,GO:0006139,GO:0006364,GO:0006396,GO:0006725,GO:0006807,GO:0006996,GO:0007005,GO:0008150,GO:0008152,GO:0008408,GO:0009987,GO:0010467,GO:0016043,GO:0016070,GO:0016072,GO:0016073,GO:0016180,GO:0016787,GO:…	39R06@33154,3NYIP@4751,3QUDD@4890,COG1949@1,KOG3242@2759	rna exonuclease
OG0004613	Dste07170	430498.S8AEM6	3.9e-81	308.1	Ascomycota	rex2	GO:0000002,GO:0000175,GO:0000459,GO:0000460,GO:0000466,GO:0000467,GO:0000469,GO:0003674,GO:0003824,GO:0004518,GO:0004527,GO:0004532,GO:0004540,GO:0005575,GO:0005622,GO:0005623,GO:0005737,GO:0005739,GO:0006139,GO:0006364,GO:0006396,GO:0006725,GO:0006807,GO:0006996,GO:0007005,GO:0008150,GO:0008152,GO:0008408,GO:0009987,GO:0010467,GO:0016043,GO:0016070,GO:0016072,GO:0016073,GO:0016180,GO:0016787,GO:…	39R06@33154,3NYIP@4751,3QUDD@4890,COG1949@1,KOG3242@2759	rna exonuclease
OG0004613	Dtib01822	430498.S8AEM6	1.6e-88	332.4	Ascomycota	rex2	GO:0000002,GO:0000175,GO:0000459,GO:0000460,GO:0000466,GO:0000467,GO:0000469,GO:0003674,GO:0003824,GO:0004518,GO:0004527,GO:0004532,GO:0004540,GO:0005575,GO:0005622,GO:0005623,GO:0005737,GO:0005739,GO:0006139,GO:0006364,GO:0006396,GO:0006725,GO:0006807,GO:0006996,GO:0007005,GO:0008150,GO:0008152,GO:0008408,GO:0009987,GO:0010467,GO:0016043,GO:0016070,GO:0016072,GO:0016073,GO:0016180,GO:0016787,GO:…	39R06@33154,3NYIP@4751,3QUDD@4890,COG1949@1,KOG3242@2759	rna exonuclease
OG0004961	AEN_08222	430498.S8AC03	7.1e-127	460.3	Ascomycota		GO:0003674,GO:0003824,GO:0005575,GO:0005622,GO:0005623,GO:0005737,GO:0005938,GO:0044424,GO:0044444,GO:0044464,GO:0071944,GO:0099568	2RYEB@2759,38HQI@33154,3P0U8@4751,3QRXS@4890,COG0589@1	Universal stress protein
OG0004961	AFL_01877	13349.G1XJV4	4.5e-142	511.1	Ascomycota		GO:0003674,GO:0003824,GO:0005575,GO:0005622,GO:0005623,GO:0005737,GO:0005938,GO:0044424,GO:0044444,GO:0044464,GO:0071944,GO:0099568	2RYEB@2759,38HQI@33154,3P0U8@4751,3QRXS@4890,COG0589@1	Universal stress protein
OG0004961	Acon02649	13349.G1XJV4	4.2e-140	504.2	Ascomycota		GO:0003674,GO:0003824,GO:0005575,GO:0005622,GO:0005623,GO:0005737,GO:0005938,GO:0044424,GO:0044444,GO:0044464,GO:0071944,GO:0099568	2RYEB@2759,38HQI@33154,3P0U8@4751,3QRXS@4890,COG0589@1	Universal stress protein
OG0004961	Airi02813	13349.G1XJV4	2.5e-140	505	Ascomycota		GO:0003674,GO:0003824,GO:0005575,GO:0005622,GO:0005623,GO:0005737,GO:0005938,GO:0044424,GO:0044444,GO:0044464,GO:0071944,GO:0099568	2RYEB@2759,38HQI@33154,3P0U8@4751,3QRXS@4890,COG0589@1	Universal stress protein
OG0004961	Amus05446	13349.G1XJV4	4.5e-142	510.8	Ascomycota		GO:0003674,GO:0003824,GO:0005575,GO:0005622,GO:0005623,GO:0005737,GO:0005938,GO:0044424,GO:0044444,GO:0044464,GO:0071944,GO:0099568	2RYEB@2759,38HQI@33154,3P0U8@4751,3QRXS@4890,COG0589@1	Universal stress protein
OG0004961	Aoli04506	13349.G1XJV4	3.3e-161	574.3	Ascomycota		GO:0003674,GO:0003824,GO:0005575,GO:0005622,GO:0005623,GO:0005737,GO:0005938,GO:0044424,GO:0044444,GO:0044464,GO:0071944,GO:0099568	2RYEB@2759,38HQI@33154,3P0U8@4751,3QRXS@4890,COG0589@1	Universal stress protein
OG0004961	Apse08979	13349.G1XJV4	3.7e-142	511.1	Ascomycota		GO:0003674,GO:0003824,GO:0005575,GO:0005622,GO:0005623,GO:0005737,GO:0005938,GO:0044424,GO:0044444,GO:0044464,GO:0071944,GO:0099568	2RYEB@2759,38HQI@33154,3P0U8@4751,3QRXS@4890,COG0589@1	Universal stress protein
OG0004961	Asin04602	13349.G1XJV4	1.1e-143	516.2	Ascomycota		GO:0003674,GO:0003824,GO:0005575,GO:0005622,GO:0005623,GO:0005737,GO:0005938,GO:0044424,GO:0044444,GO:0044464,GO:0071944,GO:0099568	2RYEB@2759,38HQI@33154,3P0U8@4751,3QRXS@4890,COG0589@1	Universal stress protein
OG0004961	Asph10408	13349.G1XJV4	5.8e-137	493.8	Ascomycota		GO:0003674,GO:0003824,GO:0005575,GO:0005622,GO:0005623,GO:0005737,GO:0005938,GO:0044424,GO:0044444,GO:0044464,GO:0071944,GO:0099568	2RYEB@2759,38HQI@33154,3P0U8@4751,3QRXS@4890,COG0589@1	Universal stress protein
OG0004961	Aver09215	13349.G1XJV4	5e-141	507.3	Ascomycota		GO:0003674,GO:0003824,GO:0005575,GO:0005622,GO:0005623,GO:0005737,GO:0005938,GO:0044424,GO:0044444,GO:0044464,GO:0071944,GO:0099568	2RYEB@2759,38HQI@33154,3P0U8@4751,3QRXS@4890,COG0589@1	Universal stress protein
OG0004961	DCYL_02431	430498.S8AC03	1.7e-125	455.7	Ascomycota		GO:0003674,GO:0003824,GO:0005575,GO:0005622,GO:0005623,GO:0005737,GO:0005938,GO:0044424,GO:0044444,GO:0044464,GO:0071944,GO:0099568	2RYEB@2759,38HQI@33154,3P0U8@4751,3QRXS@4890,COG0589@1	Universal stress protein
OG0004961	Dbro02357	430498.S8AC03	5.4e-113	414.1	Ascomycota		GO:0003674,GO:0003824,GO:0005575,GO:0005622,GO:0005623,GO:0005737,GO:0005938,GO:0044424,GO:0044444,GO:0044464,GO:0071944,GO:0099568	2RYEB@2759,38HQI@33154,3P0U8@4751,3QRXS@4890,COG0589@1	Universal stress protein
OG0004961	Dcio101562	13349.G1XJV4	8.8e-129	467.2	Ascomycota		GO:0003674,GO:0003824,GO:0005575,GO:0005622,GO:0005623,GO:0005737,GO:0005938,GO:0044424,GO:0044444,GO:0044464,GO:0071944,GO:0099568	2RYEB@2759,38HQI@33154,3P0U8@4751,3QRXS@4890,COG0589@1	Universal stress protein
OG0004961	Dcio204011	430498.S8AC03	7.9e-68	263.1	Ascomycota		GO:0003674,GO:0003824,GO:0005575,GO:0005622,GO:0005623,GO:0005737,GO:0005938,GO:0044424,GO:0044444,GO:0044464,GO:0071944,GO:0099568	2RYEB@2759,38HQI@33154,3P0U8@4751,3QRXS@4890,COG0589@1	Universal stress protein
OG0004961	Dcio309543	13349.G1XJV4	2.5e-128	465.7	Ascomycota		GO:0003674,GO:0003824,GO:0005575,GO:0005622,GO:0005623,GO:0005737,GO:0005938,GO:0044424,GO:0044444,GO:0044464,GO:0071944,GO:0099568	2RYEB@2759,38HQI@33154,3P0U8@4751,3QRXS@4890,COG0589@1	Universal stress protein
OG0004961	Dcoe07140	430498.S8AC03	2.3e-125	455.3	Ascomycota		GO:0003674,GO:0003824,GO:0005575,GO:0005622,GO:0005623,GO:0005737,GO:0005938,GO:0044424,GO:0044444,GO:0044464,GO:0071944,GO:0099568	2RYEB@2759,38HQI@33154,3P0U8@4751,3QRXS@4890,COG0589@1	Universal stress protein
OG0004961	Ddac08802	430498.S8AC03	6e-70	270.4	Ascomycota		GO:0003674,GO:0003824,GO:0005575,GO:0005622,GO:0005623,GO:0005737,GO:0005938,GO:0044424,GO:0044444,GO:0044464,GO:0071944,GO:0099568	2RYEB@2759,38HQI@33154,3P0U8@4751,3QRXS@4890,COG0589@1	Universal stress protein
OG0004961	Ddre00015	430498.S8AC03	6.9e-118	431	Ascomycota		GO:0003674,GO:0003824,GO:0005575,GO:0005622,GO:0005623,GO:0005737,GO:0005938,GO:0044424,GO:0044444,GO:0044464,GO:0071944,GO:0099568	2RYEB@2759,38HQI@33154,3P0U8@4751,3QRXS@4890,COG0589@1	Universal stress protein
OG0004961	Dhap07834	430498.S8AC03	2.7e-161	575.1	Ascomycota		GO:0003674,GO:0003824,GO:0005575,GO:0005622,GO:0005623,GO:0005737,GO:0005938,GO:0044424,GO:0044444,GO:0044464,GO:0071944,GO:0099568	2RYEB@2759,38HQI@33154,3P0U8@4751,3QRXS@4890,COG0589@1	Universal stress protein
OG0004961	Dlep05831	430498.S8AC03	2.5e-132	478.4	Ascomycota		GO:0003674,GO:0003824,GO:0005575,GO:0005622,GO:0005623,GO:0005737,GO:0005938,GO:0044424,GO:0044444,GO:0044464,GO:0071944,GO:0099568	2RYEB@2759,38HQI@33154,3P0U8@4751,3QRXS@4890,COG0589@1	Universal stress protein
OG0004961	Dpar03780	430498.S8AC03	5.2e-130	470.7	Ascomycota		GO:0003674,GO:0003824,GO:0005575,GO:0005622,GO:0005623,GO:0005737,GO:0005938,GO:0044424,GO:0044444,GO:0044464,GO:0071944,GO:0099568	2RYEB@2759,38HQI@33154,3P0U8@4751,3QRXS@4890,COG0589@1	Universal stress protein
OG0004961	Dque06419	430498.S8AC03	6.7e-127	460.7	Ascomycota		GO:0003674,GO:0003824,GO:0005575,GO:0005622,GO:0005623,GO:0005737,GO:0005938,GO:0044424,GO:0044444,GO:0044464,GO:0071944,GO:0099568	2RYEB@2759,38HQI@33154,3P0U8@4751,3QRXS@4890,COG0589@1	Universal stress protein
OG0004961	Dste07457	430498.S8AC03	9.6e-124	449.9	Ascomycota		GO:0003674,GO:0003824,GO:0005575,GO:0005622,GO:0005623,GO:0005737,GO:0005938,GO:0044424,GO:0044444,GO:0044464,GO:0071944,GO:0099568	2RYEB@2759,38HQI@33154,3P0U8@4751,3QRXS@4890,COG0589@1	Universal stress protein
OG0004961	Dtib04571	430498.S8AC03	3.1e-127	461.5	Ascomycota		GO:0003674,GO:0003824,GO:0005575,GO:0005622,GO:0005623,GO:0005737,GO:0005938,GO:0044424,GO:0044444,GO:0044464,GO:0071944,GO:0099568	2RYEB@2759,38HQI@33154,3P0U8@4751,3QRXS@4890,COG0589@1	Universal stress protein
OG0004591	AEN_07061	430498.S8ALU8	2.2e-186	658.7	Ascomycota		GO:0003674,GO:0005488,GO:0005515,GO:0006605,GO:0006625,GO:0006626,GO:0006810,GO:0006839,GO:0006886,GO:0006996,GO:0007005,GO:0007006,GO:0007031,GO:0008104,GO:0008150,GO:0009987,GO:0015031,GO:0015833,GO:0015919,GO:0016043,GO:0016558,GO:0017038,GO:0030544,GO:0031072,GO:0033036,GO:0033365,GO:0034613,GO:0042886,GO:0043574,GO:0044743,GO:0045040,GO:0045184,GO:0046907,GO:0051179,GO:0051234,GO:0051641,GO:…	38GRI@33154,3NXFB@4751,3QNC5@4890,COG2214@1,KOG0691@2759	DnaJ domain protein
OG0004591	AFL_04667	13349.G1WXU4	1.6e-200	705.7	Ascomycota		GO:0003674,GO:0005488,GO:0005515,GO:0006605,GO:0006625,GO:0006626,GO:0006810,GO:0006839,GO:0006886,GO:0006996,GO:0007005,GO:0007006,GO:0007031,GO:0008104,GO:0008150,GO:0009987,GO:0015031,GO:0015833,GO:0015919,GO:0016043,GO:0016558,GO:0017038,GO:0030544,GO:0031072,GO:0033036,GO:0033365,GO:0034613,GO:0042886,GO:0043574,GO:0044743,GO:0045040,GO:0045184,GO:0046907,GO:0051179,GO:0051234,GO:0051641,GO:…	38GRI@33154,3NXFB@4751,3QNC5@4890,COG2214@1,KOG0691@2759	DnaJ domain protein
OG0004591	Acon03437	13349.G1WXU4	9.9e-201	706.4	Ascomycota		GO:0003674,GO:0005488,GO:0005515,GO:0006605,GO:0006625,GO:0006626,GO:0006810,GO:0006839,GO:0006886,GO:0006996,GO:0007005,GO:0007006,GO:0007031,GO:0008104,GO:0008150,GO:0009987,GO:0015031,GO:0015833,GO:0015919,GO:0016043,GO:0016558,GO:0017038,GO:0030544,GO:0031072,GO:0033036,GO:0033365,GO:0034613,GO:0042886,GO:0043574,GO:0044743,GO:0045040,GO:0045184,GO:0046907,GO:0051179,GO:0051234,GO:0051641,GO:…	38GRI@33154,3NXFB@4751,3QNC5@4890,COG2214@1,KOG0691@2759	DnaJ domain protein
OG0004591	Airi05960	13349.G1WXU4	3.8e-173	614.8	Ascomycota		GO:0003674,GO:0005488,GO:0005515,GO:0006605,GO:0006625,GO:0006626,GO:0006810,GO:0006839,GO:0006886,GO:0006996,GO:0007005,GO:0007006,GO:0007031,GO:0008104,GO:0008150,GO:0009987,GO:0015031,GO:0015833,GO:0015919,GO:0016043,GO:0016558,GO:0017038,GO:0030544,GO:0031072,GO:0033036,GO:0033365,GO:0034613,GO:0042886,GO:0043574,GO:0044743,GO:0045040,GO:0045184,GO:0046907,GO:0051179,GO:0051234,GO:0051641,GO:…	38GRI@33154,3NXFB@4751,3QNC5@4890,COG2214@1,KOG0691@2759	DnaJ domain protein
OG0004591	Amus04384	13349.G1WXU4	1.2e-192	679.5	Ascomycota		GO:0003674,GO:0005488,GO:0005515,GO:0006605,GO:0006625,GO:0006626,GO:0006810,GO:0006839,GO:0006886,GO:0006996,GO:0007005,GO:0007006,GO:0007031,GO:0008104,GO:0008150,GO:0009987,GO:0015031,GO:0015833,GO:0015919,GO:0016043,GO:0016558,GO:0017038,GO:0030544,GO:0031072,GO:0033036,GO:0033365,GO:0034613,GO:0042886,GO:0043574,GO:0044743,GO:0045040,GO:0045184,GO:0046907,GO:0051179,GO:0051234,GO:0051641,GO:…	38GRI@33154,3NXFB@4751,3QNC5@4890,COG2214@1,KOG0691@2759	DnaJ domain protein
OG0004591	Aoli03383	13349.G1WXU4	1.4e-215	755.7	Ascomycota		GO:0003674,GO:0005488,GO:0005515,GO:0006605,GO:0006625,GO:0006626,GO:0006810,GO:0006839,GO:0006886,GO:0006996,GO:0007005,GO:0007006,GO:0007031,GO:0008104,GO:0008150,GO:0009987,GO:0015031,GO:0015833,GO:0015919,GO:0016043,GO:0016558,GO:0017038,GO:0030544,GO:0031072,GO:0033036,GO:0033365,GO:0034613,GO:0042886,GO:0043574,GO:0044743,GO:0045040,GO:0045184,GO:0046907,GO:0051179,GO:0051234,GO:0051641,GO:…	38GRI@33154,3NXFB@4751,3QNC5@4890,COG2214@1,KOG0691@2759	DnaJ domain protein
OG0004591	Apse01259	13349.G1WXU4	1.6e-200	705.7	Ascomycota		GO:0003674,GO:0005488,GO:0005515,GO:0006605,GO:0006625,GO:0006626,GO:0006810,GO:0006839,GO:0006886,GO:0006996,GO:0007005,GO:0007006,GO:0007031,GO:0008104,GO:0008150,GO:0009987,GO:0015031,GO:0015833,GO:0015919,GO:0016043,GO:0016558,GO:0017038,GO:0030544,GO:0031072,GO:0033036,GO:0033365,GO:0034613,GO:0042886,GO:0043574,GO:0044743,GO:0045040,GO:0045184,GO:0046907,GO:0051179,GO:0051234,GO:0051641,GO:…	38GRI@33154,3NXFB@4751,3QNC5@4890,COG2214@1,KOG0691@2759	DnaJ domain protein
OG0004591	Asin06401	13349.G1WXU4	8.9e-175	620.2	Ascomycota		GO:0003674,GO:0005488,GO:0005515,GO:0006605,GO:0006625,GO:0006626,GO:0006810,GO:0006839,GO:0006886,GO:0006996,GO:0007005,GO:0007006,GO:0007031,GO:0008104,GO:0008150,GO:0009987,GO:0015031,GO:0015833,GO:0015919,GO:0016043,GO:0016558,GO:0017038,GO:0030544,GO:0031072,GO:0033036,GO:0033365,GO:0034613,GO:0042886,GO:0043574,GO:0044743,GO:0045040,GO:0045184,GO:0046907,GO:0051179,GO:0051234,GO:0051641,GO:…	38GRI@33154,3NXFB@4751,3QNC5@4890,COG2214@1,KOG0691@2759	DnaJ domain protein
OG0004591	Asph01510	13349.G1WXU4	2.2e-189	668.7	Ascomycota		GO:0003674,GO:0005488,GO:0005515,GO:0006605,GO:0006625,GO:0006626,GO:0006810,GO:0006839,GO:0006886,GO:0006996,GO:0007005,GO:0007006,GO:0007031,GO:0008104,GO:0008150,GO:0009987,GO:0015031,GO:0015833,GO:0015919,GO:0016043,GO:0016558,GO:0017038,GO:0030544,GO:0031072,GO:0033036,GO:0033365,GO:0034613,GO:0042886,GO:0043574,GO:0044743,GO:0045040,GO:0045184,GO:0046907,GO:0051179,GO:0051234,GO:0051641,GO:…	38GRI@33154,3NXFB@4751,3QNC5@4890,COG2214@1,KOG0691@2759	DnaJ domain protein
OG0004591	Aver08162	13349.G1WXU4	6.1e-190	670.6	Ascomycota		GO:0003674,GO:0005488,GO:0005515,GO:0006605,GO:0006625,GO:0006626,GO:0006810,GO:0006839,GO:0006886,GO:0006996,GO:0007005,GO:0007006,GO:0007031,GO:0008104,GO:0008150,GO:0009987,GO:0015031,GO:0015833,GO:0015919,GO:0016043,GO:0016558,GO:0017038,GO:0030544,GO:0031072,GO:0033036,GO:0033365,GO:0034613,GO:0042886,GO:0043574,GO:0044743,GO:0045040,GO:0045184,GO:0046907,GO:0051179,GO:0051234,GO:0051641,GO:…	38GRI@33154,3NXFB@4751,3QNC5@4890,COG2214@1,KOG0691@2759	DnaJ domain protein
OG0004591	DCYL_03728	430498.S8ALU8	7.5e-182	643.7	Ascomycota		GO:0003674,GO:0005488,GO:0005515,GO:0006605,GO:0006625,GO:0006626,GO:0006810,GO:0006839,GO:0006886,GO:0006996,GO:0007005,GO:0007006,GO:0007031,GO:0008104,GO:0008150,GO:0009987,GO:0015031,GO:0015833,GO:0015919,GO:0016043,GO:0016558,GO:0017038,GO:0030544,GO:0031072,GO:0033036,GO:0033365,GO:0034613,GO:0042886,GO:0043574,GO:0044743,GO:0045040,GO:0045184,GO:0046907,GO:0051179,GO:0051234,GO:0051641,GO:…	38GRI@33154,3NXFB@4751,3QNC5@4890,COG2214@1,KOG0691@2759	DnaJ domain protein
OG0004591	Dbro05124	430498.S8ALU8	2.1e-195	688.7	Ascomycota		GO:0003674,GO:0005488,GO:0005515,GO:0006605,GO:0006625,GO:0006626,GO:0006810,GO:0006839,GO:0006886,GO:0006996,GO:0007005,GO:0007006,GO:0007031,GO:0008104,GO:0008150,GO:0009987,GO:0015031,GO:0015833,GO:0015919,GO:0016043,GO:0016558,GO:0017038,GO:0030544,GO:0031072,GO:0033036,GO:0033365,GO:0034613,GO:0042886,GO:0043574,GO:0044743,GO:0045040,GO:0045184,GO:0046907,GO:0051179,GO:0051234,GO:0051641,GO:…	38GRI@33154,3NXFB@4751,3QNC5@4890,COG2214@1,KOG0691@2759	DnaJ domain protein
OG0004591	Dcio102286	430498.S8ALU8	1.1e-193	682.9	Ascomycota		GO:0003674,GO:0005488,GO:0005515,GO:0006605,GO:0006625,GO:0006626,GO:0006810,GO:0006839,GO:0006886,GO:0006996,GO:0007005,GO:0007006,GO:0007031,GO:0008104,GO:0008150,GO:0009987,GO:0015031,GO:0015833,GO:0015919,GO:0016043,GO:0016558,GO:0017038,GO:0030544,GO:0031072,GO:0033036,GO:0033365,GO:0034613,GO:0042886,GO:0043574,GO:0044743,GO:0045040,GO:0045184,GO:0046907,GO:0051179,GO:0051234,GO:0051641,GO:…	38GRI@33154,3NXFB@4751,3QNC5@4890,COG2214@1,KOG0691@2759	DnaJ domain protein
OG0004591	Dcio202650	430498.S8ALU8	1.9e-193	682.2	Ascomycota		GO:0003674,GO:0005488,GO:0005515,GO:0006605,GO:0006625,GO:0006626,GO:0006810,GO:0006839,GO:0006886,GO:0006996,GO:0007005,GO:0007006,GO:0007031,GO:0008104,GO:0008150,GO:0009987,GO:0015031,GO:0015833,GO:0015919,GO:0016043,GO:0016558,GO:0017038,GO:0030544,GO:0031072,GO:0033036,GO:0033365,GO:0034613,GO:0042886,GO:0043574,GO:0044743,GO:0045040,GO:0045184,GO:0046907,GO:0051179,GO:0051234,GO:0051641,GO:…	38GRI@33154,3NXFB@4751,3QNC5@4890,COG2214@1,KOG0691@2759	DnaJ domain protein
OG0004591	Dcio301171	430498.S8ALU8	1.1e-193	682.9	Ascomycota		GO:0003674,GO:0005488,GO:0005515,GO:0006605,GO:0006625,GO:0006626,GO:0006810,GO:0006839,GO:0006886,GO:0006996,GO:0007005,GO:0007006,GO:0007031,GO:0008104,GO:0008150,GO:0009987,GO:0015031,GO:0015833,GO:0015919,GO:0016043,GO:0016558,GO:0017038,GO:0030544,GO:0031072,GO:0033036,GO:0033365,GO:0034613,GO:0042886,GO:0043574,GO:0044743,GO:0045040,GO:0045184,GO:0046907,GO:0051179,GO:0051234,GO:0051641,GO:…	38GRI@33154,3NXFB@4751,3QNC5@4890,COG2214@1,KOG0691@2759	DnaJ domain protein
OG0004591	Dcoe04004	430498.S8ALU8	3.9e-181	641.3	Ascomycota		GO:0003674,GO:0005488,GO:0005515,GO:0006605,GO:0006625,GO:0006626,GO:0006810,GO:0006839,GO:0006886,GO:0006996,GO:0007005,GO:0007006,GO:0007031,GO:0008104,GO:0008150,GO:0009987,GO:0015031,GO:0015833,GO:0015919,GO:0016043,GO:0016558,GO:0017038,GO:0030544,GO:0031072,GO:0033036,GO:0033365,GO:0034613,GO:0042886,GO:0043574,GO:0044743,GO:0045040,GO:0045184,GO:0046907,GO:0051179,GO:0051234,GO:0051641,GO:…	38GRI@33154,3NXFB@4751,3QNC5@4890,COG2214@1,KOG0691@2759	DnaJ domain protein
OG0004591	Ddac04714	430498.S8ALU8	3.3e-191	674.9	Ascomycota		GO:0003674,GO:0005488,GO:0005515,GO:0006605,GO:0006625,GO:0006626,GO:0006810,GO:0006839,GO:0006886,GO:0006996,GO:0007005,GO:0007006,GO:0007031,GO:0008104,GO:0008150,GO:0009987,GO:0015031,GO:0015833,GO:0015919,GO:0016043,GO:0016558,GO:0017038,GO:0030544,GO:0031072,GO:0033036,GO:0033365,GO:0034613,GO:0042886,GO:0043574,GO:0044743,GO:0045040,GO:0045184,GO:0046907,GO:0051179,GO:0051234,GO:0051641,GO:…	38GRI@33154,3NXFB@4751,3QNC5@4890,COG2214@1,KOG0691@2759	DnaJ domain protein
OG0004591	Ddre07322	13349.G1WXU4	1.1e-180	639.8	Ascomycota		GO:0003674,GO:0005488,GO:0005515,GO:0006605,GO:0006625,GO:0006626,GO:0006810,GO:0006839,GO:0006886,GO:0006996,GO:0007005,GO:0007006,GO:0007031,GO:0008104,GO:0008150,GO:0009987,GO:0015031,GO:0015833,GO:0015919,GO:0016043,GO:0016558,GO:0017038,GO:0030544,GO:0031072,GO:0033036,GO:0033365,GO:0034613,GO:0042886,GO:0043574,GO:0044743,GO:0045040,GO:0045184,GO:0046907,GO:0051179,GO:0051234,GO:0051641,GO:…	38GRI@33154,3NXFB@4751,3QNC5@4890,COG2214@1,KOG0691@2759	DnaJ domain protein
OG0004591	Dhap01276	430498.S8ALU8	2.3e-253	881.3	Ascomycota		GO:0003674,GO:0005488,GO:0005515,GO:0006605,GO:0006625,GO:0006626,GO:0006810,GO:0006839,GO:0006886,GO:0006996,GO:0007005,GO:0007006,GO:0007031,GO:0008104,GO:0008150,GO:0009987,GO:0015031,GO:0015833,GO:0015919,GO:0016043,GO:0016558,GO:0017038,GO:0030544,GO:0031072,GO:0033036,GO:0033365,GO:0034613,GO:0042886,GO:0043574,GO:0044743,GO:0045040,GO:0045184,GO:0046907,GO:0051179,GO:0051234,GO:0051641,GO:…	38GRI@33154,3NXFB@4751,3QNC5@4890,COG2214@1,KOG0691@2759	DnaJ domain protein
OG0004591	Dlep01381	430498.S8ALU8	8.2e-192	676.8	Ascomycota		GO:0003674,GO:0005488,GO:0005515,GO:0006605,GO:0006625,GO:0006626,GO:0006810,GO:0006839,GO:0006886,GO:0006996,GO:0007005,GO:0007006,GO:0007031,GO:0008104,GO:0008150,GO:0009987,GO:0015031,GO:0015833,GO:0015919,GO:0016043,GO:0016558,GO:0017038,GO:0030544,GO:0031072,GO:0033036,GO:0033365,GO:0034613,GO:0042886,GO:0043574,GO:0044743,GO:0045040,GO:0045184,GO:0046907,GO:0051179,GO:0051234,GO:0051641,GO:…	38GRI@33154,3NXFB@4751,3QNC5@4890,COG2214@1,KOG0691@2759	DnaJ domain protein
OG0004591	Dpar01950	430498.S8ALU8	1.1e-183	649.8	Ascomycota		GO:0003674,GO:0005488,GO:0005515,GO:0006605,GO:0006625,GO:0006626,GO:0006810,GO:0006839,GO:0006886,GO:0006996,GO:0007005,GO:0007006,GO:0007031,GO:0008104,GO:0008150,GO:0009987,GO:0015031,GO:0015833,GO:0015919,GO:0016043,GO:0016558,GO:0017038,GO:0030544,GO:0031072,GO:0033036,GO:0033365,GO:0034613,GO:0042886,GO:0043574,GO:0044743,GO:0045040,GO:0045184,GO:0046907,GO:0051179,GO:0051234,GO:0051641,GO:…	38GRI@33154,3NXFB@4751,3QNC5@4890,COG2214@1,KOG0691@2759	DnaJ domain protein
OG0004591	Dque04178	430498.S8ALU8	3e-194	684.9	Ascomycota		GO:0003674,GO:0005488,GO:0005515,GO:0006605,GO:0006625,GO:0006626,GO:0006810,GO:0006839,GO:0006886,GO:0006996,GO:0007005,GO:0007006,GO:0007031,GO:0008104,GO:0008150,GO:0009987,GO:0015031,GO:0015833,GO:0015919,GO:0016043,GO:0016558,GO:0017038,GO:0030544,GO:0031072,GO:0033036,GO:0033365,GO:0034613,GO:0042886,GO:0043574,GO:0044743,GO:0045040,GO:0045184,GO:0046907,GO:0051179,GO:0051234,GO:0051641,GO:…	38GRI@33154,3NXFB@4751,3QNC5@4890,COG2214@1,KOG0691@2759	DnaJ domain protein
OG0004591	Dste05043	430498.S8ALU8	8.4e-184	650.2	Ascomycota		GO:0003674,GO:0005488,GO:0005515,GO:0006605,GO:0006625,GO:0006626,GO:0006810,GO:0006839,GO:0006886,GO:0006996,GO:0007005,GO:0007006,GO:0007031,GO:0008104,GO:0008150,GO:0009987,GO:0015031,GO:0015833,GO:0015919,GO:0016043,GO:0016558,GO:0017038,GO:0030544,GO:0031072,GO:0033036,GO:0033365,GO:0034613,GO:0042886,GO:0043574,GO:0044743,GO:0045040,GO:0045184,GO:0046907,GO:0051179,GO:0051234,GO:0051641,GO:…	38GRI@33154,3NXFB@4751,3QNC5@4890,COG2214@1,KOG0691@2759	DnaJ domain protein
OG0004591	Dtib02006	430498.S8ALU8	7.1e-170	604	Ascomycota		GO:0003674,GO:0005488,GO:0005515,GO:0006605,GO:0006625,GO:0006626,GO:0006810,GO:0006839,GO:0006886,GO:0006996,GO:0007005,GO:0007006,GO:0007031,GO:0008104,GO:0008150,GO:0009987,GO:0015031,GO:0015833,GO:0015919,GO:0016043,GO:0016558,GO:0017038,GO:0030544,GO:0031072,GO:0033036,GO:0033365,GO:0034613,GO:0042886,GO:0043574,GO:0044743,GO:0045040,GO:0045184,GO:0046907,GO:0051179,GO:0051234,GO:0051641,GO:…	38GRI@33154,3NXFB@4751,3QNC5@4890,COG2214@1,KOG0691@2759	DnaJ domain protein
OG0004443	AEN_06573	430498.S8BMQ1	1.3e-306	1058.5	Ascomycota			38CTJ@33154,3P0MW@4751,3QNQV@4890,KOG0254@1,KOG0254@2759	MFS multidrug transporter
OG0004443	AFL_08426	13349.G1XNA7	0	1233.4	Ascomycota			38CTJ@33154,3P0MW@4751,3QNQV@4890,KOG0254@1,KOG0254@2759	MFS multidrug transporter
OG0004443	Acon01945	13349.G1XNA7	0	1240.3	Ascomycota			38CTJ@33154,3P0MW@4751,3QNQV@4890,KOG0254@1,KOG0254@2759	MFS multidrug transporter
OG0004443	Airi09654	13349.G1XNA7	0	1124.8	Ascomycota			38CTJ@33154,3P0MW@4751,3QNQV@4890,KOG0254@1,KOG0254@2759	MFS multidrug transporter
OG0004443	Amus00950	13349.G1XNA7	0	1218	Ascomycota			38CTJ@33154,3P0MW@4751,3QNQV@4890,KOG0254@1,KOG0254@2759	MFS multidrug transporter
OG0004443	Aoli10426	13349.G1XNA7	0	1329.7	Ascomycota			38CTJ@33154,3P0MW@4751,3QNQV@4890,KOG0254@1,KOG0254@2759	MFS multidrug transporter
OG0004443	Apse02255	13349.G1XNA7	0	1233.8	Ascomycota			38CTJ@33154,3P0MW@4751,3QNQV@4890,KOG0254@1,KOG0254@2759	MFS multidrug transporter
OG0004443	Asin00085	13349.G1XNA7	0	1176.4	Ascomycota			38CTJ@33154,3P0MW@4751,3QNQV@4890,KOG0254@1,KOG0254@2759	MFS multidrug transporter
OG0004443	Asph08732	13349.G1XNA7	0	1177.2	Ascomycota			38CTJ@33154,3P0MW@4751,3QNQV@4890,KOG0254@1,KOG0254@2759	MFS multidrug transporter
OG0004443	Aver02851	13349.G1XNA7	0	1189.5	Ascomycota			38CTJ@33154,3P0MW@4751,3QNQV@4890,KOG0254@1,KOG0254@2759	MFS multidrug transporter
OG0004443	DCYL_01725	430498.S8BMQ1	5.9e-296	1023.1	Ascomycota			38CTJ@33154,3P0MW@4751,3QNQV@4890,KOG0254@1,KOG0254@2759	MFS multidrug transporter
OG0004443	Dbro08614	430498.S8BMQ1	1.2e-275	956.1	Ascomycota			38CTJ@33154,3P0MW@4751,3QNQV@4890,KOG0254@1,KOG0254@2759	MFS multidrug transporter
OG0004443	Dcio105785	430498.S8BMQ1	2.5e-310	1070.8	Ascomycota			38CTJ@33154,3P0MW@4751,3QNQV@4890,KOG0254@1,KOG0254@2759	MFS multidrug transporter
OG0004443	Dcio203315	430498.S8BMQ1	4e-308	1063.5	Ascomycota			38CTJ@33154,3P0MW@4751,3QNQV@4890,KOG0254@1,KOG0254@2759	MFS multidrug transporter
OG0004443	Dcio305588	430498.S8BMQ1	5.6e-310	1069.7	Ascomycota			38CTJ@33154,3P0MW@4751,3QNQV@4890,KOG0254@1,KOG0254@2759	MFS multidrug transporter
OG0004443	Dcoe05929	430498.S8BMQ1	2.2e-303	1047.7	Ascomycota			38CTJ@33154,3P0MW@4751,3QNQV@4890,KOG0254@1,KOG0254@2759	MFS multidrug transporter
OG0004443	Ddac03668	430498.S8BMQ1	1e-271	942.6	Ascomycota			38CTJ@33154,3P0MW@4751,3QNQV@4890,KOG0254@1,KOG0254@2759	MFS multidrug transporter
OG0004443	Ddre10453	430498.S8BMQ1	2.8e-301	1040.8	Ascomycota			38CTJ@33154,3P0MW@4751,3QNQV@4890,KOG0254@1,KOG0254@2759	MFS multidrug transporter
OG0004443	Dhap05657	430498.S8BMQ1	0	1271.5	Ascomycota			38CTJ@33154,3P0MW@4751,3QNQV@4890,KOG0254@1,KOG0254@2759	MFS multidrug transporter
OG0004443	Dlep04790	430498.S8BMQ1	0	1084.7	Ascomycota			38CTJ@33154,3P0MW@4751,3QNQV@4890,KOG0254@1,KOG0254@2759	MFS multidrug transporter
OG0004443	Dpar01199	430498.S8BMQ1	0	1094.3	Ascomycota			38CTJ@33154,3P0MW@4751,3QNQV@4890,KOG0254@1,KOG0254@2759	MFS multidrug transporter
OG0004443	Dque00063	430498.S8BMQ1	2.3e-308	1064.3	Ascomycota			38CTJ@33154,3P0MW@4751,3QNQV@4890,KOG0254@1,KOG0254@2759	MFS multidrug transporter
OG0004443	Dste02952	430498.S8BMQ1	4.9e-298	1030	Ascomycota			38CTJ@33154,3P0MW@4751,3QNQV@4890,KOG0254@1,KOG0254@2759	MFS multidrug transporter
OG0004443	Dtib01212	430498.S8BMQ1	0	1082.4	Ascomycota			38CTJ@33154,3P0MW@4751,3QNQV@4890,KOG0254@1,KOG0254@2759	MFS multidrug transporter
OG0004024	Acon07193	162425.CADANIAP00007471	2.9e-06	60.8	Fungi			38FST@33154,3NUDE@4751,KOG1339@1,KOG1339@2759	Belongs to the peptidase A1 family
OG0004024	Airi04148	162425.CADANIAP00007471	2.8e-06	60.8	Fungi			38FST@33154,3NUDE@4751,KOG1339@1,KOG1339@2759	Belongs to the peptidase A1 family
OG0004024	Amus03819	162425.CADANIAP00007471	5.8e-07	63.2	Fungi			38FST@33154,3NUDE@4751,KOG1339@1,KOG1339@2759	Belongs to the peptidase A1 family
OG0004024	Aoli08465	63402.XP_003173473.1	2.1e-07	64.3	Arthrodermataceae		GO:0003674,GO:0003824,GO:0004175,GO:0004190,GO:0006508,GO:0006807,GO:0008150,GO:0008152,GO:0008233,GO:0009056,GO:0009057,GO:0016787,GO:0019538,GO:0030163,GO:0043170,GO:0044238,GO:0070001,GO:0070011,GO:0071704,GO:0140096,GO:1901564,GO:1901565,GO:1901575	20B9M@147545,38G7F@33154,3B2UQ@33183,3FU0N@34384,3NV31@4751,3QKNI@4890,KOG1339@1,KOG1339@2759	aspartic-type endopeptidase which contributes to virulence
OG0004024	Asin04063	162425.CADANIAP00007471	4e-08	67	Fungi			38FST@33154,3NUDE@4751,KOG1339@1,KOG1339@2759	Belongs to the peptidase A1 family
OG0004024	Dpar09053	430998.XP_007680364.1	1.8e-07	64.7	Dothideomycetidae	pepA	GO:0003674,GO:0003824,GO:0004175,GO:0004190,GO:0005575,GO:0005576,GO:0006508,GO:0006807,GO:0008150,GO:0008152,GO:0008233,GO:0009056,GO:0009057,GO:0016787,GO:0019538,GO:0030163,GO:0043170,GO:0044238,GO:0070001,GO:0070011,GO:0071704,GO:0140096,GO:1901564,GO:1901565,GO:1901575	1ZY57@147541,38G7F@33154,3MF5Y@451867,3NV31@4751,3QKNI@4890,KOG1339@1,KOG1339@2759	Belongs to the peptidase A1 family
OG0004024	Dque07919	162425.CADANIAP00007471	2e-06	61.2	Fungi			38FST@33154,3NUDE@4751,KOG1339@1,KOG1339@2759	Belongs to the peptidase A1 family
OG0004024	Dtib08247	162425.CADANIAP00007471	1.4e-08	68.2	Fungi			38FST@33154,3NUDE@4751,KOG1339@1,KOG1339@2759	Belongs to the peptidase A1 family
OG0004385	AEN_06362	430498.S8AM61	1.4e-143	516.5	Ascomycota			38IMC@33154,3P2NS@4751,3QT4V@4890,KOG3975@1,KOG3975@2759	Lipid-droplet associated hydrolase
OG0004385	AFL_04427	13349.G1XEN0	4.7e-200	704.1	Ascomycota			38IMC@33154,3P2NS@4751,3QT4V@4890,KOG3975@1,KOG3975@2759	Lipid-droplet associated hydrolase
OG0004385	Acon02312	13349.G1XEN0	1e-234	819.3	Ascomycota			38IMC@33154,3P2NS@4751,3QT4V@4890,KOG3975@1,KOG3975@2759	Lipid-droplet associated hydrolase
OG0004385	Airi05381	13349.G1XEN0	1.7e-173	615.9	Ascomycota			38IMC@33154,3P2NS@4751,3QT4V@4890,KOG3975@1,KOG3975@2759	Lipid-droplet associated hydrolase
OG0004385	Amus02815	13349.G1XEN0	5.2e-199	700.7	Ascomycota			38IMC@33154,3P2NS@4751,3QT4V@4890,KOG3975@1,KOG3975@2759	Lipid-droplet associated hydrolase
OG0004385	Aoli07383	13349.G1XEN0	1e-248	865.9	Ascomycota			38IMC@33154,3P2NS@4751,3QT4V@4890,KOG3975@1,KOG3975@2759	Lipid-droplet associated hydrolase
OG0004385	Apse01048	13349.G1XEN0	1.2e-224	785.8	Ascomycota			38IMC@33154,3P2NS@4751,3QT4V@4890,KOG3975@1,KOG3975@2759	Lipid-droplet associated hydrolase
OG0004385	Asin07293	430498.S8AKS5	1.7e-259	903.3	Ascomycota			38EK4@33154,3NYJ8@4751,3QKUU@4890,KOG4231@1,KOG4231@2759	Patatin-like phospholipase
OG0004385	Asph04989	13349.G1XEN0	8.9e-175	620.2	Ascomycota			38IMC@33154,3P2NS@4751,3QT4V@4890,KOG3975@1,KOG3975@2759	Lipid-droplet associated hydrolase
OG0004385	Aver03971	13349.G1XEN0	5.5e-193	680.6	Ascomycota			38IMC@33154,3P2NS@4751,3QT4V@4890,KOG3975@1,KOG3975@2759	Lipid-droplet associated hydrolase
OG0004385	DCYL_07159	430498.S8AM61	2.5e-110	406	Ascomycota			38IMC@33154,3P2NS@4751,3QT4V@4890,KOG3975@1,KOG3975@2759	Lipid-droplet associated hydrolase
OG0004385	Dbro07334	13349.G1XEN0	1e-106	394	Ascomycota			38IMC@33154,3P2NS@4751,3QT4V@4890,KOG3975@1,KOG3975@2759	Lipid-droplet associated hydrolase
OG0004385	Dcio100722	430498.S8AM61	4.2e-140	505	Ascomycota			38IMC@33154,3P2NS@4751,3QT4V@4890,KOG3975@1,KOG3975@2759	Lipid-droplet associated hydrolase
OG0004385	Dcio200556	430498.S8AM61	2.6e-137	495.7	Ascomycota			38IMC@33154,3P2NS@4751,3QT4V@4890,KOG3975@1,KOG3975@2759	Lipid-droplet associated hydrolase
OG0004385	Dcio300433	430498.S8AM61	4.2e-140	505	Ascomycota			38IMC@33154,3P2NS@4751,3QT4V@4890,KOG3975@1,KOG3975@2759	Lipid-droplet associated hydrolase
OG0004385	Dcoe06976	430498.S8AM61	7.1e-103	381.3	Ascomycota			38IMC@33154,3P2NS@4751,3QT4V@4890,KOG3975@1,KOG3975@2759	Lipid-droplet associated hydrolase
OG0004385	Ddac04142	430498.S8AM61	3.7e-101	375.6	Ascomycota			38IMC@33154,3P2NS@4751,3QT4V@4890,KOG3975@1,KOG3975@2759	Lipid-droplet associated hydrolase
OG0004385	Ddre08163	430498.S8AM61	4.8e-155	554.7	Ascomycota			38IMC@33154,3P2NS@4751,3QT4V@4890,KOG3975@1,KOG3975@2759	Lipid-droplet associated hydrolase
OG0004385	Dhap03284	430498.S8AM61	1.7e-245	855.1	Ascomycota			38IMC@33154,3P2NS@4751,3QT4V@4890,KOG3975@1,KOG3975@2759	Lipid-droplet associated hydrolase
OG0004385	Dlep08516	430498.S8AM61	3.1e-167	595.1	Ascomycota			38IMC@33154,3P2NS@4751,3QT4V@4890,KOG3975@1,KOG3975@2759	Lipid-droplet associated hydrolase
OG0004385	Dpar00693	430498.S8AM61	2.7e-144	518.8	Ascomycota			38IMC@33154,3P2NS@4751,3QT4V@4890,KOG3975@1,KOG3975@2759	Lipid-droplet associated hydrolase
OG0004385	Dque00562	430498.S8AM61	6.3e-141	507.7	Ascomycota			38IMC@33154,3P2NS@4751,3QT4V@4890,KOG3975@1,KOG3975@2759	Lipid-droplet associated hydrolase
OG0004385	Dste00127	13349.G1XEN0	3.6e-104	385.6	Ascomycota			38IMC@33154,3P2NS@4751,3QT4V@4890,KOG3975@1,KOG3975@2759	Lipid-droplet associated hydrolase
OG0004385	Dtib00679	430498.S8AM61	1.4e-145	523.1	Ascomycota			38IMC@33154,3P2NS@4751,3QT4V@4890,KOG3975@1,KOG3975@2759	Lipid-droplet associated hydrolase
OG0004392	AEN_06386	13349.G1X4Y9	4.4e-74	287	Opisthokonta	LGALS3	GO:0001501,GO:0001772,GO:0001775,GO:0001906,GO:0002252,GO:0002263,GO:0002274,GO:0002275,GO:0002283,GO:0002366,GO:0002376,GO:0002443,GO:0002444,GO:0002446,GO:0002548,GO:0002682,GO:0002683,GO:0002684,GO:0002685,GO:0002687,GO:0002694,GO:0002695,GO:0002697,GO:0002698,GO:0003674,GO:0005102,GO:0005488,GO:0005515,GO:0005575,GO:0005576,GO:0005615,GO:0005622,GO:0005623,GO:0005634,GO:0005737,GO:0005739,GO:…	38GSE@33154,KOG3587@1,KOG3587@2759	negative regulation of cell proliferation in bone marrow
OG0004392	AFL_04395	13349.G1X4Y9	0	1559.3	Opisthokonta	LGALS3	GO:0001501,GO:0001772,GO:0001775,GO:0001906,GO:0002252,GO:0002263,GO:0002274,GO:0002275,GO:0002283,GO:0002366,GO:0002376,GO:0002443,GO:0002444,GO:0002446,GO:0002548,GO:0002682,GO:0002683,GO:0002684,GO:0002685,GO:0002687,GO:0002694,GO:0002695,GO:0002697,GO:0002698,GO:0003674,GO:0005102,GO:0005488,GO:0005515,GO:0005575,GO:0005576,GO:0005615,GO:0005622,GO:0005623,GO:0005634,GO:0005737,GO:0005739,GO:…	38GSE@33154,KOG3587@1,KOG3587@2759	negative regulation of cell proliferation in bone marrow
OG0004392	Acon04001	13349.G1X4Y9	0	1651.7	Opisthokonta	LGALS3	GO:0001501,GO:0001772,GO:0001775,GO:0001906,GO:0002252,GO:0002263,GO:0002274,GO:0002275,GO:0002283,GO:0002366,GO:0002376,GO:0002443,GO:0002444,GO:0002446,GO:0002548,GO:0002682,GO:0002683,GO:0002684,GO:0002685,GO:0002687,GO:0002694,GO:0002695,GO:0002697,GO:0002698,GO:0003674,GO:0005102,GO:0005488,GO:0005515,GO:0005575,GO:0005576,GO:0005615,GO:0005622,GO:0005623,GO:0005634,GO:0005737,GO:0005739,GO:…	38GSE@33154,KOG3587@1,KOG3587@2759	negative regulation of cell proliferation in bone marrow
OG0004392	Airi05351	13349.G1X4Y9	1.1e-251	877.1	Opisthokonta	LGALS3	GO:0001501,GO:0001772,GO:0001775,GO:0001906,GO:0002252,GO:0002263,GO:0002274,GO:0002275,GO:0002283,GO:0002366,GO:0002376,GO:0002443,GO:0002444,GO:0002446,GO:0002548,GO:0002682,GO:0002683,GO:0002684,GO:0002685,GO:0002687,GO:0002694,GO:0002695,GO:0002697,GO:0002698,GO:0003674,GO:0005102,GO:0005488,GO:0005515,GO:0005575,GO:0005576,GO:0005615,GO:0005622,GO:0005623,GO:0005634,GO:0005737,GO:0005739,GO:…	38GSE@33154,KOG3587@1,KOG3587@2759	negative regulation of cell proliferation in bone marrow
OG0004392	Amus02773	13349.G1X4Y9	0	1339.7	Opisthokonta	LGALS3	GO:0001501,GO:0001772,GO:0001775,GO:0001906,GO:0002252,GO:0002263,GO:0002274,GO:0002275,GO:0002283,GO:0002366,GO:0002376,GO:0002443,GO:0002444,GO:0002446,GO:0002548,GO:0002682,GO:0002683,GO:0002684,GO:0002685,GO:0002687,GO:0002694,GO:0002695,GO:0002697,GO:0002698,GO:0003674,GO:0005102,GO:0005488,GO:0005515,GO:0005575,GO:0005576,GO:0005615,GO:0005622,GO:0005623,GO:0005634,GO:0005737,GO:0005739,GO:…	38GSE@33154,KOG3587@1,KOG3587@2759	negative regulation of cell proliferation in bone marrow
OG0004392	Aoli02555	13349.G1X4Y9	0	2226.8	Opisthokonta	LGALS3	GO:0001501,GO:0001772,GO:0001775,GO:0001906,GO:0002252,GO:0002263,GO:0002274,GO:0002275,GO:0002283,GO:0002366,GO:0002376,GO:0002443,GO:0002444,GO:0002446,GO:0002548,GO:0002682,GO:0002683,GO:0002684,GO:0002685,GO:0002687,GO:0002694,GO:0002695,GO:0002697,GO:0002698,GO:0003674,GO:0005102,GO:0005488,GO:0005515,GO:0005575,GO:0005576,GO:0005615,GO:0005622,GO:0005623,GO:0005634,GO:0005737,GO:0005739,GO:…	38GSE@33154,KOG3587@1,KOG3587@2759	negative regulation of cell proliferation in bone marrow
OG0004392	Apse01017	13349.G1X4Y9	0	1554.7	Opisthokonta	LGALS3	GO:0001501,GO:0001772,GO:0001775,GO:0001906,GO:0002252,GO:0002263,GO:0002274,GO:0002275,GO:0002283,GO:0002366,GO:0002376,GO:0002443,GO:0002444,GO:0002446,GO:0002548,GO:0002682,GO:0002683,GO:0002684,GO:0002685,GO:0002687,GO:0002694,GO:0002695,GO:0002697,GO:0002698,GO:0003674,GO:0005102,GO:0005488,GO:0005515,GO:0005575,GO:0005576,GO:0005615,GO:0005622,GO:0005623,GO:0005634,GO:0005737,GO:0005739,GO:…	38GSE@33154,KOG3587@1,KOG3587@2759	negative regulation of cell proliferation in bone marrow
OG0004392	Asin07337	13349.G1X4Y9	0	1209.1	Opisthokonta	LGALS3	GO:0001501,GO:0001772,GO:0001775,GO:0001906,GO:0002252,GO:0002263,GO:0002274,GO:0002275,GO:0002283,GO:0002366,GO:0002376,GO:0002443,GO:0002444,GO:0002446,GO:0002548,GO:0002682,GO:0002683,GO:0002684,GO:0002685,GO:0002687,GO:0002694,GO:0002695,GO:0002697,GO:0002698,GO:0003674,GO:0005102,GO:0005488,GO:0005515,GO:0005575,GO:0005576,GO:0005615,GO:0005622,GO:0005623,GO:0005634,GO:0005737,GO:0005739,GO:…	38GSE@33154,KOG3587@1,KOG3587@2759	negative regulation of cell proliferation in bone marrow
OG0004392	Asph04953	13349.G1X4Y9	5.2e-254	884.8	Opisthokonta	LGALS3	GO:0001501,GO:0001772,GO:0001775,GO:0001906,GO:0002252,GO:0002263,GO:0002274,GO:0002275,GO:0002283,GO:0002366,GO:0002376,GO:0002443,GO:0002444,GO:0002446,GO:0002548,GO:0002682,GO:0002683,GO:0002684,GO:0002685,GO:0002687,GO:0002694,GO:0002695,GO:0002697,GO:0002698,GO:0003674,GO:0005102,GO:0005488,GO:0005515,GO:0005575,GO:0005576,GO:0005615,GO:0005622,GO:0005623,GO:0005634,GO:0005737,GO:0005739,GO:…	38GSE@33154,KOG3587@1,KOG3587@2759	negative regulation of cell proliferation in bone marrow
OG0004392	Aver03940	13349.G1X4Y9	0	1136.3	Opisthokonta	LGALS3	GO:0001501,GO:0001772,GO:0001775,GO:0001906,GO:0002252,GO:0002263,GO:0002274,GO:0002275,GO:0002283,GO:0002366,GO:0002376,GO:0002443,GO:0002444,GO:0002446,GO:0002548,GO:0002682,GO:0002683,GO:0002684,GO:0002685,GO:0002687,GO:0002694,GO:0002695,GO:0002697,GO:0002698,GO:0003674,GO:0005102,GO:0005488,GO:0005515,GO:0005575,GO:0005576,GO:0005615,GO:0005622,GO:0005623,GO:0005634,GO:0005737,GO:0005739,GO:…	38GSE@33154,KOG3587@1,KOG3587@2759	negative regulation of cell proliferation in bone marrow
OG0004392	DCYL_07064	13349.G1X4Y9	2.6e-63	251.1	Opisthokonta	LGALS3	GO:0001501,GO:0001772,GO:0001775,GO:0001906,GO:0002252,GO:0002263,GO:0002274,GO:0002275,GO:0002283,GO:0002366,GO:0002376,GO:0002443,GO:0002444,GO:0002446,GO:0002548,GO:0002682,GO:0002683,GO:0002684,GO:0002685,GO:0002687,GO:0002694,GO:0002695,GO:0002697,GO:0002698,GO:0003674,GO:0005102,GO:0005488,GO:0005515,GO:0005575,GO:0005576,GO:0005615,GO:0005622,GO:0005623,GO:0005634,GO:0005737,GO:0005739,GO:…	38GSE@33154,KOG3587@1,KOG3587@2759	negative regulation of cell proliferation in bone marrow
OG0004392	Dbro07303	13349.G1X4Y9	3e-73	283.9	Opisthokonta	LGALS3	GO:0001501,GO:0001772,GO:0001775,GO:0001906,GO:0002252,GO:0002263,GO:0002274,GO:0002275,GO:0002283,GO:0002366,GO:0002376,GO:0002443,GO:0002444,GO:0002446,GO:0002548,GO:0002682,GO:0002683,GO:0002684,GO:0002685,GO:0002687,GO:0002694,GO:0002695,GO:0002697,GO:0002698,GO:0003674,GO:0005102,GO:0005488,GO:0005515,GO:0005575,GO:0005576,GO:0005615,GO:0005622,GO:0005623,GO:0005634,GO:0005737,GO:0005739,GO:…	38GSE@33154,KOG3587@1,KOG3587@2759	negative regulation of cell proliferation in bone marrow
OG0004392	Dcio100688	13349.G1X4Y9	3.3e-86	327	Opisthokonta	LGALS3	GO:0001501,GO:0001772,GO:0001775,GO:0001906,GO:0002252,GO:0002263,GO:0002274,GO:0002275,GO:0002283,GO:0002366,GO:0002376,GO:0002443,GO:0002444,GO:0002446,GO:0002548,GO:0002682,GO:0002683,GO:0002684,GO:0002685,GO:0002687,GO:0002694,GO:0002695,GO:0002697,GO:0002698,GO:0003674,GO:0005102,GO:0005488,GO:0005515,GO:0005575,GO:0005576,GO:0005615,GO:0005622,GO:0005623,GO:0005634,GO:0005737,GO:0005739,GO:…	38GSE@33154,KOG3587@1,KOG3587@2759	negative regulation of cell proliferation in bone marrow
OG0004392	Dcio200590	13349.G1X4Y9	3.8e-90	340.1	Opisthokonta	LGALS3	GO:0001501,GO:0001772,GO:0001775,GO:0001906,GO:0002252,GO:0002263,GO:0002274,GO:0002275,GO:0002283,GO:0002366,GO:0002376,GO:0002443,GO:0002444,GO:0002446,GO:0002548,GO:0002682,GO:0002683,GO:0002684,GO:0002685,GO:0002687,GO:0002694,GO:0002695,GO:0002697,GO:0002698,GO:0003674,GO:0005102,GO:0005488,GO:0005515,GO:0005575,GO:0005576,GO:0005615,GO:0005622,GO:0005623,GO:0005634,GO:0005737,GO:0005739,GO:…	38GSE@33154,KOG3587@1,KOG3587@2759	negative regulation of cell proliferation in bone marrow
OG0004392	Dcio300466	13349.G1X4Y9	1.1e-89	338.6	Opisthokonta	LGALS3	GO:0001501,GO:0001772,GO:0001775,GO:0001906,GO:0002252,GO:0002263,GO:0002274,GO:0002275,GO:0002283,GO:0002366,GO:0002376,GO:0002443,GO:0002444,GO:0002446,GO:0002548,GO:0002682,GO:0002683,GO:0002684,GO:0002685,GO:0002687,GO:0002694,GO:0002695,GO:0002697,GO:0002698,GO:0003674,GO:0005102,GO:0005488,GO:0005515,GO:0005575,GO:0005576,GO:0005615,GO:0005622,GO:0005623,GO:0005634,GO:0005737,GO:0005739,GO:…	38GSE@33154,KOG3587@1,KOG3587@2759	negative regulation of cell proliferation in bone marrow
OG0004392	Dcoe06951	13349.G1X4Y9	6.5e-59	236.1	Opisthokonta	LGALS3	GO:0001501,GO:0001772,GO:0001775,GO:0001906,GO:0002252,GO:0002263,GO:0002274,GO:0002275,GO:0002283,GO:0002366,GO:0002376,GO:0002443,GO:0002444,GO:0002446,GO:0002548,GO:0002682,GO:0002683,GO:0002684,GO:0002685,GO:0002687,GO:0002694,GO:0002695,GO:0002697,GO:0002698,GO:0003674,GO:0005102,GO:0005488,GO:0005515,GO:0005575,GO:0005576,GO:0005615,GO:0005622,GO:0005623,GO:0005634,GO:0005737,GO:0005739,GO:…	38GSE@33154,KOG3587@1,KOG3587@2759	negative regulation of cell proliferation in bone marrow
OG0004392	Ddac04173	13349.G1X4Y9	1.1e-42	182.2	Opisthokonta	LGALS3	GO:0001501,GO:0001772,GO:0001775,GO:0001906,GO:0002252,GO:0002263,GO:0002274,GO:0002275,GO:0002283,GO:0002366,GO:0002376,GO:0002443,GO:0002444,GO:0002446,GO:0002548,GO:0002682,GO:0002683,GO:0002684,GO:0002685,GO:0002687,GO:0002694,GO:0002695,GO:0002697,GO:0002698,GO:0003674,GO:0005102,GO:0005488,GO:0005515,GO:0005575,GO:0005576,GO:0005615,GO:0005622,GO:0005623,GO:0005634,GO:0005737,GO:0005739,GO:…	38GSE@33154,KOG3587@1,KOG3587@2759	negative regulation of cell proliferation in bone marrow
OG0004392	Ddre08115	13349.G1X4Y9	1.2e-90	342	Opisthokonta	LGALS3	GO:0001501,GO:0001772,GO:0001775,GO:0001906,GO:0002252,GO:0002263,GO:0002274,GO:0002275,GO:0002283,GO:0002366,GO:0002376,GO:0002443,GO:0002444,GO:0002446,GO:0002548,GO:0002682,GO:0002683,GO:0002684,GO:0002685,GO:0002687,GO:0002694,GO:0002695,GO:0002697,GO:0002698,GO:0003674,GO:0005102,GO:0005488,GO:0005515,GO:0005575,GO:0005576,GO:0005615,GO:0005622,GO:0005623,GO:0005634,GO:0005737,GO:0005739,GO:…	38GSE@33154,KOG3587@1,KOG3587@2759	negative regulation of cell proliferation in bone marrow
OG0004392	Dhap03256	13349.G1X4Y9	2.4e-52	214.5	Opisthokonta	LGALS3	GO:0001501,GO:0001772,GO:0001775,GO:0001906,GO:0002252,GO:0002263,GO:0002274,GO:0002275,GO:0002283,GO:0002366,GO:0002376,GO:0002443,GO:0002444,GO:0002446,GO:0002548,GO:0002682,GO:0002683,GO:0002684,GO:0002685,GO:0002687,GO:0002694,GO:0002695,GO:0002697,GO:0002698,GO:0003674,GO:0005102,GO:0005488,GO:0005515,GO:0005575,GO:0005576,GO:0005615,GO:0005622,GO:0005623,GO:0005634,GO:0005737,GO:0005739,GO:…	38GSE@33154,KOG3587@1,KOG3587@2759	negative regulation of cell proliferation in bone marrow
OG0004392	Dlep03941	13349.G1X4Y9	1.5e-82	315.1	Opisthokonta	LGALS3	GO:0001501,GO:0001772,GO:0001775,GO:0001906,GO:0002252,GO:0002263,GO:0002274,GO:0002275,GO:0002283,GO:0002366,GO:0002376,GO:0002443,GO:0002444,GO:0002446,GO:0002548,GO:0002682,GO:0002683,GO:0002684,GO:0002685,GO:0002687,GO:0002694,GO:0002695,GO:0002697,GO:0002698,GO:0003674,GO:0005102,GO:0005488,GO:0005515,GO:0005575,GO:0005576,GO:0005615,GO:0005622,GO:0005623,GO:0005634,GO:0005737,GO:0005739,GO:…	38GSE@33154,KOG3587@1,KOG3587@2759	negative regulation of cell proliferation in bone marrow
OG0004392	Dpar00663	13349.G1X4Y9	8.1e-105	389	Opisthokonta	LGALS3	GO:0001501,GO:0001772,GO:0001775,GO:0001906,GO:0002252,GO:0002263,GO:0002274,GO:0002275,GO:0002283,GO:0002366,GO:0002376,GO:0002443,GO:0002444,GO:0002446,GO:0002548,GO:0002682,GO:0002683,GO:0002684,GO:0002685,GO:0002687,GO:0002694,GO:0002695,GO:0002697,GO:0002698,GO:0003674,GO:0005102,GO:0005488,GO:0005515,GO:0005575,GO:0005576,GO:0005615,GO:0005622,GO:0005623,GO:0005634,GO:0005737,GO:0005739,GO:…	38GSE@33154,KOG3587@1,KOG3587@2759	negative regulation of cell proliferation in bone marrow
OG0004392	Dque00596	13349.G1X4Y9	1.3e-87	331.6	Opisthokonta	LGALS3	GO:0001501,GO:0001772,GO:0001775,GO:0001906,GO:0002252,GO:0002263,GO:0002274,GO:0002275,GO:0002283,GO:0002366,GO:0002376,GO:0002443,GO:0002444,GO:0002446,GO:0002548,GO:0002682,GO:0002683,GO:0002684,GO:0002685,GO:0002687,GO:0002694,GO:0002695,GO:0002697,GO:0002698,GO:0003674,GO:0005102,GO:0005488,GO:0005515,GO:0005575,GO:0005576,GO:0005615,GO:0005622,GO:0005623,GO:0005634,GO:0005737,GO:0005739,GO:…	38GSE@33154,KOG3587@1,KOG3587@2759	negative regulation of cell proliferation in bone marrow
OG0004392	Dste00100	13349.G1X4Y9	2.2e-70	274.2	Opisthokonta	LGALS3	GO:0001501,GO:0001772,GO:0001775,GO:0001906,GO:0002252,GO:0002263,GO:0002274,GO:0002275,GO:0002283,GO:0002366,GO:0002376,GO:0002443,GO:0002444,GO:0002446,GO:0002548,GO:0002682,GO:0002683,GO:0002684,GO:0002685,GO:0002687,GO:0002694,GO:0002695,GO:0002697,GO:0002698,GO:0003674,GO:0005102,GO:0005488,GO:0005515,GO:0005575,GO:0005576,GO:0005615,GO:0005622,GO:0005623,GO:0005634,GO:0005737,GO:0005739,GO:…	38GSE@33154,KOG3587@1,KOG3587@2759	negative regulation of cell proliferation in bone marrow
OG0004392	Dtib00651	13349.G1X4Y9	4.7e-85	323.2	Opisthokonta	LGALS3	GO:0001501,GO:0001772,GO:0001775,GO:0001906,GO:0002252,GO:0002263,GO:0002274,GO:0002275,GO:0002283,GO:0002366,GO:0002376,GO:0002443,GO:0002444,GO:0002446,GO:0002548,GO:0002682,GO:0002683,GO:0002684,GO:0002685,GO:0002687,GO:0002694,GO:0002695,GO:0002697,GO:0002698,GO:0003674,GO:0005102,GO:0005488,GO:0005515,GO:0005575,GO:0005576,GO:0005615,GO:0005622,GO:0005623,GO:0005634,GO:0005737,GO:0005739,GO:…	38GSE@33154,KOG3587@1,KOG3587@2759	negative regulation of cell proliferation in bone marrow
OG0004980	AEN_08276	13349.G1XJU0	1.5e-245	855.5	Ascomycota			28JFI@1,2QRUQ@2759,38DVN@33154,3NZPJ@4751,3QR2Y@4890	negative regulation of cell growth
OG0004980	AFL_01842	13349.G1XJU0	0	1078.2	Ascomycota			28JFI@1,2QRUQ@2759,38DVN@33154,3NZPJ@4751,3QR2Y@4890	negative regulation of cell growth
OG0004980	Acon02620	13349.G1XJU0	0	1108.6	Ascomycota			28JFI@1,2QRUQ@2759,38DVN@33154,3NZPJ@4751,3QR2Y@4890	negative regulation of cell growth
OG0004980	Airi02783	13349.G1XJU0	3.9e-289	1000.3	Ascomycota			28JFI@1,2QRUQ@2759,38DVN@33154,3NZPJ@4751,3QR2Y@4890	negative regulation of cell growth
OG0004980	Amus05417	13349.G1XJU0	2.3e-310	1070.8	Ascomycota			28JFI@1,2QRUQ@2759,38DVN@33154,3NZPJ@4751,3QR2Y@4890	negative regulation of cell growth
OG0004980	Aoli04476	13349.G1XJU0	0	1230.7	Ascomycota			28JFI@1,2QRUQ@2759,38DVN@33154,3NZPJ@4751,3QR2Y@4890	negative regulation of cell growth
OG0004980	Apse09006	13349.G1XJU0	0	1094.3	Ascomycota			28JFI@1,2QRUQ@2759,38DVN@33154,3NZPJ@4751,3QR2Y@4890	negative regulation of cell growth
OG0004980	Asin04632	13349.G1XJU0	1.8e-296	1024.6	Ascomycota			28JFI@1,2QRUQ@2759,38DVN@33154,3NZPJ@4751,3QR2Y@4890	negative regulation of cell growth
OG0004980	Asph10378	13349.G1XJU0	1.2e-285	988.8	Ascomycota			28JFI@1,2QRUQ@2759,38DVN@33154,3NZPJ@4751,3QR2Y@4890	negative regulation of cell growth
OG0004980	Aver09186	13349.G1XJU0	1e-297	1028.9	Ascomycota			28JFI@1,2QRUQ@2759,38DVN@33154,3NZPJ@4751,3QR2Y@4890	negative regulation of cell growth
OG0004980	DCYL_02409	13349.G1XJU0	7.2e-152	543.9	Ascomycota			28JFI@1,2QRUQ@2759,38DVN@33154,3NZPJ@4751,3QR2Y@4890	negative regulation of cell growth
OG0004980	Dbro02387	13349.G1XJU0	2.9e-239	836.3	Ascomycota			28JFI@1,2QRUQ@2759,38DVN@33154,3NZPJ@4751,3QR2Y@4890	negative regulation of cell growth
OG0004980	Dcio101590	13349.G1XJU0	1.2e-250	872.5	Ascomycota			28JFI@1,2QRUQ@2759,38DVN@33154,3NZPJ@4751,3QR2Y@4890	negative regulation of cell growth
OG0004980	Dcio204041	13349.G1XJU0	1e-249	869.4	Ascomycota			28JFI@1,2QRUQ@2759,38DVN@33154,3NZPJ@4751,3QR2Y@4890	negative regulation of cell growth
OG0004980	Dcio309515	13349.G1XJU0	1.6e-250	872.1	Ascomycota			28JFI@1,2QRUQ@2759,38DVN@33154,3NZPJ@4751,3QR2Y@4890	negative regulation of cell growth
OG0004980	Dcoe07171	13349.G1XJU0	8.9e-228	796.6	Ascomycota			28JFI@1,2QRUQ@2759,38DVN@33154,3NZPJ@4751,3QR2Y@4890	negative regulation of cell growth
OG0004980	Ddac08774	13349.G1XJU0	3e-239	835.9	Ascomycota			28JFI@1,2QRUQ@2759,38DVN@33154,3NZPJ@4751,3QR2Y@4890	negative regulation of cell growth
OG0004980	Ddre00043	13349.G1XJU0	6.8e-238	830.1	Ascomycota			28JFI@1,2QRUQ@2759,38DVN@33154,3NZPJ@4751,3QR2Y@4890	negative regulation of cell growth
OG0004980	Dhap10138	430498.S8A7P1	0	1126.7	Ascomycota			28JFI@1,2QRUQ@2759,38DVN@33154,3NZPJ@4751,3QR2Y@4890	negative regulation of cell growth
OG0004980	Dlep05856	13349.G1XJU0	3.7e-239	834.3	Ascomycota			28JFI@1,2QRUQ@2759,38DVN@33154,3NZPJ@4751,3QR2Y@4890	negative regulation of cell growth
OG0004980	Dpar03751	13349.G1XJU0	6.6e-249	866.7	Ascomycota			28JFI@1,2QRUQ@2759,38DVN@33154,3NZPJ@4751,3QR2Y@4890	negative regulation of cell growth
OG0004980	Dque06450	13349.G1XJU0	1e-249	869.4	Ascomycota			28JFI@1,2QRUQ@2759,38DVN@33154,3NZPJ@4751,3QR2Y@4890	negative regulation of cell growth
OG0004980	Dste07485	13349.G1XJU0	6.8e-220	770.4	Ascomycota			28JFI@1,2QRUQ@2759,38DVN@33154,3NZPJ@4751,3QR2Y@4890	negative regulation of cell growth
OG0004980	Dtib04543	13349.G1XJU0	4.7e-247	860.5	Ascomycota			28JFI@1,2QRUQ@2759,38DVN@33154,3NZPJ@4751,3QR2Y@4890	negative regulation of cell growth
OG0005279	AEN_09268	430498.S8AF44	8.9e-141	506.5	Ascomycota			38EG6@33154,3NWJS@4751,3QMEG@4890,COG0846@1,KOG2684@2759	NAD-dependent lysine demalonylase, desuccinylase and deglutarylase that specifically removes malonyl, succinyl and glutaryl groups on target proteins. Has weak NAD-dependent protein deacetylase activity
OG0005279	AFL_02928	13349.G1XTE1	2.2e-150	538.5	Ascomycota			38EG6@33154,3NWJS@4751,3QMEG@4890,COG0846@1,KOG2684@2759	NAD-dependent lysine demalonylase, desuccinylase and deglutarylase that specifically removes malonyl, succinyl and glutaryl groups on target proteins. Has weak NAD-dependent protein deacetylase activity
[truncated: 118 more rows]

## Sheet: Supplementary Table S7
Supplementary Table S7: The average bootstrap support of the gene tree constructed using amino acid sequences
Single-copy orthologous genes	Amino acid tree average Bootstrap Support	Nucleic acid tree average Bootstrap Support
OG0002478	82.0476	88.619
OG0002479	75.0952	87
[truncated: 2,942 more rows]
